# Supplementary material for: Dipotassium 4,4′-(hexane-3,4-di­yl)bis­(benzene­sulfonate) dihydrate
Source: Acta Crystallogr Sect E Struct Rep Online. 2008 Jul 16;64(Pt 8):m1027. doi: 10.1107/S160053680802120X (PMC2961949; doi:10.1107/S160053680802120X)
Supplement: Supplementary file 1 [file e-64-m1027-sup1.cif]

##############################################################################
###                                                                        ###
###        Electronic paper (Acta Crystallographica Section E)             ###
###                                                                        ###
##############################################################################
#                                                                            #
# This CIF contains the data in a paper accepted for publication in Acta     #
# Crystallographica Section E. It conforms to the requirements of Notes      #
# for Authors for Section E, and has been peer reviewed under the auspices   #
# of the IUCr Commission on Journals.                                        #
#                                                                            #
# Full details of the Crystallographic Information File format               #
# are given in the paper "The Crystallographic Information File (CIF):       #
# a New Standard Archive File for Crystallography" by S. R. Hall, F. H.      #
# Allen and I. D. Brown [Acta Cryst. (1991), A47, 655-685].                  #
#                                                                            #
# The current version of the core CIF dictionary is obtainable from          #
# ftp://ftp.iucr.org/pub/cif_core.dic. The current version number is 2.4.    #
#                                                                            #
# Software is freely available for graphical display of the structure(s) in  #
# this CIF.  For information consult the CIF home page http://www.iucr.org/  #
# cif/home.html                                                              #
#                                                                            #
# This file may be used for bona fide research purposes within the           #
# scientific community so long as proper attribution is given to the journal # 
# article from which it was obtained.                                        #
#                                                                            #
##############################################################################
                                             
data_global
_audit_creation_method     'form.cif (version 2.0)'
_journal_data_validation_number     ?
_journal_date_recd_electronic     2008-07-04
_journal_date_accepted     2008-07-08
_journal_name_full     'Acta Crystallographica, Section E'
_journal_year     2008
_journal_volume     64
_journal_issue      8
_journal_page_first     m1027
_journal_page_last     m1027
_journal_paper_category     QM
_journal_coeditor_code     CF2208
_publ_contact_author_name     'Mikelis V. Veidis'
_publ_contact_author_address
;
University of Latvia
Kr. Valdemara 48
Riga
LV 1013
Latvia
;
_publ_contact_author_email     veidis@lu.lv
_publ_contact_author_fax     '+3717378736'
_publ_contact_author_phone     '+3717378718'
_publ_section_title
;
Dipotassium 4,4'-(hexane-3,4-diyl)bis(benzenesulfonate) dihydrate
;
loop_
    _publ_author_name
    _publ_author_address
    'Orola, Liana'
;
University of Latvia
Kr. Valdemara 48
Riga
LV 1013
Latvia
;
    'Veidis, Mikelis V.'
;
University of Latvia
Kr. Valdemara 48
Riga
LV 1013
Latvia
;
    'Belyakov, Sergey'
;
Latvian Institute of Organic Synthesis
Aizkraukles 21
Riga
LV 1006
Latvia
;
    'Actins, Andris'
;
University of Latvia
Kr. Valdemara 48
Riga
LV 1013
Latvia
;
data_I
_chemical_name_systematic
;
Dipotassium 4,4'-(hexane-3,4-diyl)bis(benzenesulfonate) dihydrate
;
_chemical_name_common     'sygethin dihydrate'
_chemical_formula_moiety     '2(K +), C18 H20 O6 S2 2-, 2(H2 O)'
_chemical_formula_sum     'C18 H24 K2 O8 S2'
_chemical_formula_iupac     '2K +, C18 H20 O6 S2 2-, 2H2 O'
_chemical_formula_weight     255.36
_chemical_melting_point     ?
_symmetry_cell_setting     triclinic
_symmetry_space_group_name_H-M     'P -1'
_symmetry_space_group_name_Hall     '-P 1'
loop_
    _symmetry_equiv_pos_as_xyz
    'x,y,z'
    '-x,-y,-z'
_cell_length_a     5.8741(5)
_cell_length_b     6.5684(5)
_cell_length_c     15.2335(14)
_cell_angle_alpha     84.272(4)
_cell_angle_beta     83.768(5)
_cell_angle_gamma     76.522(6)
_cell_volume     566.51(8)
_cell_formula_units_Z     1
_cell_measurement_reflns_used     2576
_cell_measurement_theta_min     1.35
_cell_measurement_theta_max     27.43
_cell_measurement_temperature     298
_exptl_crystal_description     'prism'
_exptl_crystal_colour     'colourless'
_exptl_crystal_size_max     0.27
_exptl_crystal_size_mid     0.19
_exptl_crystal_size_min     0.14
_exptl_crystal_density_diffrn     1.497
_exptl_crystal_density_meas     ' '
_exptl_crystal_density_method     ?
_exptl_crystal_F_000     266
_exptl_absorpt_coefficient_mu     0.644
_exptl_absorpt_correction_type     none
_exptl_absorpt_process_details     ' '
_exptl_absorpt_correction_T_min     0.88
_exptl_absorpt_correction_T_max     0.91
_exptl_special_details
;
;
_diffrn_ambient_temperature     298
_diffrn_radiation_type     'Mo K\a'
_diffrn_radiation_wavelength     0.71073
_diffrn_radiation_source     'Enhance (Mo) X-ray Source'
_diffrn_radiation_monochromator     'graphite'
_diffrn_measurement_device_type     'Nonius KappaCCD'
_diffrn_measurement_method     '\f and \w'
_diffrn_detector_area_resol_mean     ?
_diffrn_reflns_number     4330
_diffrn_reflns_av_R_equivalents     0.0272
_diffrn_reflns_av_sigmaI/netI     ?
_diffrn_reflns_theta_min     1.349
_diffrn_reflns_theta_max     27.430
_diffrn_reflns_theta_full     26.882
_diffrn_measured_fraction_theta_max     0.993
_diffrn_measured_fraction_theta_full     0.995
_diffrn_reflns_limit_h_min     -7
_diffrn_reflns_limit_h_max     7
_diffrn_reflns_limit_k_min     -8
_diffrn_reflns_limit_k_max     8
_diffrn_reflns_limit_l_min     -18
_diffrn_reflns_limit_l_max     19
_diffrn_reflns_reduction_process     ?
_diffrn_standards_number     0
_diffrn_standards_interval_count     ?
_diffrn_standards_interval_time     ?
_diffrn_standards_decay_%     ?
loop_
    _diffrn_standard_refln_index_h
    _diffrn_standard_refln_index_k
    _diffrn_standard_refln_index_l
    ? ? ?
_refine_special_details
;
;
_reflns_number_total     2576
_reflns_number_gt     1918
_reflns_threshold_expression     I>2\s(I)
_refine_ls_structure_factor_coef     Fsqd
_refine_ls_matrix_type     full
_refine_ls_R_factor_all     0.0720
_refine_ls_R_factor_gt     0.0513
_refine_ls_wR_factor_all     0.1332
_refine_ls_wR_factor_ref     0.1216
_refine_ls_goodness_of_fit_all     ?
_refine_ls_goodness_of_fit_ref     0.8923
_refine_ls_restrained_S_all     ?
_refine_ls_restrained_S_obs     ?
_refine_ls_number_reflns     1918
_refine_ls_number_parameters     137
_refine_ls_number_restraints     0
_refine_ls_number_constraints     ?
_refine_ls_hydrogen_treatment     constr
_refine_ls_weighting_scheme     calc
_refine_ls_weighting_details
;\
w = [1-(F~o~-F~c~)^2^/36\s^2^(F)]^2^/\
[53.8T~0~(x)+84.3T~1~(x)+51.6T~2~(x)+20.0T~3~(x)+5.48T~4~(x)]
 where T~i~ are Chebychev polynomials and x = F~c~/F~max~
;
_refine_ls_shift/su_max     0.000280
_refine_ls_shift/su_mean     ?
_refine_diff_density_max     1.49
_refine_diff_density_min     -0.42
_refine_ls_extinction_method     none
_refine_ls_extinction_coef     ?
loop_
    _atom_type_symbol
    _atom_type_description
    _atom_type_scat_dispersion_real
    _atom_type_scat_dispersion_imag
    _atom_type_scat_source
    'C' 'C' 0.0033 0.0016 'International Tables Vol C 4.2.6.8 and 6.1.1.4'
    'H' 'H' 0.0000 0.0000 'International Tables Vol C 4.2.6.8 and 6.1.1.4'
    'K' 'K' 0.2009 0.2494 'International Tables Vol C 4.2.6.8 and 6.1.1.4'
    'O' 'O' 0.0106 0.0060 'International Tables Vol C 4.2.6.8 and 6.1.1.4'
    'S' 'S' 0.1246 0.1234 'International Tables Vol C 4.2.6.8 and 6.1.1.4'
_computing_data_collection     'COLLECT (Nonius, 2001)'
_computing_cell_refinement     'DENZO/SCALEPACK (Otwinowski & Minor, 1997)'
_computing_data_reduction     'DENZO/SCALEPACK (Otwinowski & Minor, 1997)'
_computing_structure_solution     'SIR92 (Altomare <i>et al.</i>,  1994)'
_computing_structure_refinement     'CRYSTALS (Betteridge <i>et al.</i>,  2003)'
_computing_molecular_graphics     'ORTEP-3 for Windows (Farrugia, 1997)'
_computing_publication_material     'CRYSTALS (Betteridge <i>et al.</i>,  2003)'
loop_
    _atom_site_type_symbol
    _atom_site_label
    _atom_site_fract_x
    _atom_site_fract_y
    _atom_site_fract_z
    _atom_site_U_iso_or_equiv
    _atom_site_adp_type
    _atom_site_occupancy
    _atom_site_disorder_assembly
    _atom_site_disorder_group
    C C1 0.5804(7) -0.0364(6) 0.0370(2) 0.0454 Uani 1.0000 . .
    C C2 0.4756(6) 0.0667(5) 0.1221(2) 0.0398 Uani 1.0000 . .
    C C3 0.5685(7) 0.2183(5) 0.1527(2) 0.0455 Uani 1.0000 . .
    C C4 0.4714(7) 0.3172(5) 0.2292(2) 0.0431 Uani 1.0000 . .
    C C5 0.2797(5) 0.2595(5) 0.27676(19) 0.0324 Uani 1.0000 . .
    S S6 0.15644(14) 0.37197(12) 0.37713(5) 0.0329 Uani 1.0000 . .
    O O7 0.1593(5) 0.1938(4) 0.44237(15) 0.0503 Uani 1.0000 . .
    O O8 -0.0830(4) 0.4813(4) 0.36269(17) 0.0476 Uani 1.0000 . .
    O O9 0.3068(5) 0.5041(5) 0.39615(18) 0.0554 Uani 1.0000 . .
    C C10 0.1865(7) 0.1054(7) 0.2483(2) 0.0490 Uani 1.0000 . .
    C C11 0.2858(7) 0.0092(8) 0.1721(3) 0.0564 Uani 1.0000 . .
    C C12 0.6723(9) -0.2695(7) 0.0533(3) 0.0589 Uani 1.0000 . .
    C C13 0.8749(8) -0.3309(7) 0.1140(3) 0.0603 Uani 1.0000 . .
    K K14 0.67561(14) 0.20792(11) 0.48854(5) 0.0427 Uani 1.0000 . .
    O O15 0.3244(5) 0.1011(4) 0.62693(19) 0.0594 Uani 1.0000 . .
    H H11 0.7195 0.0235 0.0172 0.0592 Uiso 1.0000 . .
    H H31 0.7003 0.2542 0.1201 0.0587 Uiso 1.0000 . .
    H H41 0.5361 0.4240 0.2493 0.0543 Uiso 1.0000 . .
    H H101 0.0552 0.0653 0.2817 0.0628 Uiso 1.0000 . .
    H H111 0.2199 -0.0957 0.1524 0.0748 Uiso 1.0000 . .
    H H121 0.7280 -0.3309 -0.0033 0.0684 Uiso 1.0000 . .
    H H122 0.5410 -0.3272 0.0825 0.0689 Uiso 1.0000 . .
    H H131 0.9207 -0.4839 0.1192 0.0894 Uiso 1.0000 . .
    H H132 1.0067 -0.2743 0.0867 0.0891 Uiso 1.0000 . .
    H H133 0.8213 -0.2757 0.1713 0.0894 Uiso 1.0000 . .
    H H5 0.2249 0.2110 0.6406 0.0828 Uiso 1.0000 . .
    H H13 0.4165 0.0717 0.6665 0.0829 Uiso 1.0000 . .
loop_
    _atom_site_aniso_label
    _atom_site_aniso_U_11
    _atom_site_aniso_U_22
    _atom_site_aniso_U_33
    _atom_site_aniso_U_12
    _atom_site_aniso_U_13
    _atom_site_aniso_U_23
    C1 0.053(2) 0.050(2) 0.0306(16) -0.0163(14) 0.0018(14) -0.0036(16)
    C2 0.0498(19) 0.0424(18) 0.0251(14) -0.0110(13) -0.0015(12) -0.0038(15)
    C3 0.066(2) 0.0375(17) 0.0340(16) -0.0099(13) 0.0122(15) -0.0186(17)
    C4 0.062(2) 0.0350(16) 0.0350(16) -0.0118(13) 0.0071(15) -0.0172(16)
    C5 0.0360(15) 0.0342(15) 0.0247(13) -0.0073(11) -0.0044(11) -0.0006(13)
    S6 0.0364(4) 0.0328(4) 0.0272(4) -0.0097(3) -0.0024(3) 0.0000(3)
    O7 0.0666(17) 0.0453(14) 0.0291(12) -0.0015(10) 0.0008(11) 0.0045(13)
    O8 0.0413(14) 0.0446(14) 0.0498(14) -0.0112(11) -0.0066(11) 0.0089(11)
    O9 0.0584(17) 0.0668(18) 0.0492(15) -0.0335(13) 0.0058(12) -0.0235(14)
    C10 0.0441(19) 0.068(2) 0.0424(18) -0.0273(17) 0.0078(15) -0.0226(18)
    C11 0.053(2) 0.080(3) 0.049(2) -0.039(2) 0.0069(16) -0.032(2)
    C12 0.073(3) 0.055(2) 0.049(2) -0.0125(18) 0.0002(19) -0.014(2)
    C13 0.062(3) 0.054(2) 0.066(3) -0.005(2) -0.016(2) -0.010(2)
    K14 0.0488(5) 0.0328(4) 0.0463(4) -0.0084(3) -0.0041(3) -0.0066(3)
    O15 0.0713(19) 0.0425(14) 0.0553(16) -0.0111(12) -0.0175(14) 0.0138(13)
_geom_special_details
;
;
loop_
    _geom_bond_atom_site_label_1
    _geom_bond_atom_site_label_2
    _geom_bond_site_symmetry_2
    _geom_bond_distance
    _geom_bond_publ_flag
    C1 C1 2_655 1.518(7) no
    C1 C2 . 1.525(4) no
    C1 C12 . 1.505(6) no
    C1 H11 . 0.993 no
    C2 C3 . 1.382(5) no
    C2 C11 . 1.386(5) no
    C3 C4 . 1.393(4) no
    C3 H31 . 0.938 no
    C4 C5 . 1.380(5) no
    C4 H41 . 0.961 no
    C5 S6 . 1.773(3) no
    C5 C10 . 1.382(5) no
    S6 O7 . 1.456(3) no
    S6 O8 . 1.452(2) no
    S6 O9 . 1.442(3) no
    C10 C11 . 1.383(5) no
    C10 H101 . 0.952 no
    C11 H111 . 0.952 no
    C12 C13 . 1.542(6) no
    C12 H121 . 0.980 no
    C12 H122 . 0.982 no
    C13 H131 . 0.975 no
    C13 H132 . 0.972 no
    C13 H133 . 0.971 no
    O15 H5 . 0.844 no
    O15 H13 . 0.832 no
    K14 O9 2_666 2.733(3) yes
    K14 O7 2_656 2.736(3) yes
    K14 O15 2_656 2.816(3) yes
    K14 O7 1_655 2.834(3) yes
    K14 O9 . 2.934(3) yes
    K14 O15 . 2.937(3) yes
    K14 O8 1_655 2.970(3) yes
    K14 O7 . 3.211(3) yes
loop_
    _geom_angle_atom_site_label_1
    _geom_angle_atom_site_label_2
    _geom_angle_atom_site_label_3
    _geom_angle_site_symmetry_1
    _geom_angle_site_symmetry_3
    _geom_angle
    _geom_angle_publ_flag
    C1 C1 C2 2_655 . 111.4(4) no
    C1 C1 C12 2_655 . 116.9(4) no
    C2 C1 C12 . . 112.1(3) no
    C1 C1 H11 2_655 . 104.1 no
    C2 C1 H11 . . 104.9 no
    C12 C1 H11 . . 106.2 no
    C1 C2 C3 . . 121.3(3) no
    C1 C2 C11 . . 121.1(3) no
    C3 C2 C11 . . 117.6(3) no
    C2 C3 C4 . . 121.9(3) no
    C2 C3 H31 . . 117.9 no
    C4 C3 H31 . . 120.2 no
    C3 C4 C5 . . 119.1(3) no
    C3 C4 H41 . . 121.1 no
    C5 C4 H41 . . 119.8 no
    C4 C5 S6 . . 121.1(2) no
    C4 C5 C10 . . 120.0(3) no
    S6 C5 C10 . . 118.9(3) no
    C5 S6 O7 . . 104.86(14) no
    C5 S6 O8 . . 106.39(14) no
    O7 S6 O8 . . 110.82(17) no
    C5 S6 O9 . . 106.55(15) no
    O7 S6 O9 . . 112.47(18) no
    O8 S6 O9 . . 114.94(17) no
    C5 C10 C11 . . 119.9(3) no
    C5 C10 H101 . . 119.6 no
    C11 C10 H101 . . 120.5 no
    C2 C11 C10 . . 121.4(3) no
    C2 C11 H111 . . 119.0 no
    C10 C11 H111 . . 119.6 no
    C1 C12 C13 . . 114.2(4) no
    C1 C12 H121 . . 109.5 no
    C13 C12 H121 . . 108.1 no
    C1 C12 H122 . . 106.9 no
    C13 C12 H122 . . 107.6 no
    H121 C12 H122 . . 110.5 no
    C12 C13 H131 . . 106.9 no
    C12 C13 H132 . . 109.2 no
    H131 C13 H132 . . 109.6 no
    C12 C13 H133 . . 109.4 no
    H131 C13 H133 . . 111.4 no
    H132 C13 H133 . . 110.4 no
    H5 O15 H13 . . 106.5 no
loop_
    _geom_hbond_atom_site_label_D
    _geom_hbond_atom_site_label_H
    _geom_hbond_atom_site_label_A
    _geom_hbond_site_symmetry_A
    _geom_hbond_distance_DH
    _geom_hbond_distance_HA
    _geom_hbond_distance_DA
    _geom_hbond_angle_DHA
    _geom_hbond_publ_flag
    O15 H5 O8 2_566 0.84 2.00 2.790(2) 156 yes
