# Supplementary material for: Dipotassium 4,4′-(hexane-3,4-di­yl)bis­(benzene­sulfonate) dihydrate
Source: Acta Crystallogr Sect E Struct Rep Online. 2008 Jul 16;64(Pt 8):m1027. doi: 10.1107/S160053680802120X (PMC2961949; doi:10.1107/S160053680802120X)
Supplement: Supplementary file 2 [file e-64-m1027-Isup2.hkl]

data_I
#  CRYSTALS_cif                            
_audit_creation_date        08-06-10
_audit_creation_method      CRYSTALS 

_cell_length_a                    5.8741(5)
_cell_angle_alpha                 84.272(4)
_cell_length_b                    6.5684(5)
_cell_angle_beta                  83.768(5)
_cell_length_c                    15.2335(14)
_cell_angle_gamma                 76.522(6)

# NOTE Fc on scale of Fo,      0.99368
# Status flags: 
#    o - used in refinement 
#    < - excluded by I/sigmaI cutoff 
#    x - excluded for another reason  

loop_
_refln_index_h
_refln_index_k
_refln_index_l
_refln_F_squared_meas
_refln_F_squared_calc
_refln_F_squared_sigma
_refln_observed_status
   2   0   0     1393.53     1395.60       42.23 o
   3   0   0        1.14        2.22        1.27 <
   4   0   0      138.65      164.08        6.10 o
   5   0   0      143.42      167.20        8.68 o
   6   0   0      147.87      133.03        9.00 o
   7   0   0       18.49       24.12        3.18 o
  -7   1   0       -2.59        1.63        3.51 <
  -6   1   0        9.99       10.73        2.28 o
  -5   1   0        6.20        2.25        1.59 o
  -4   1   0       89.18       75.19        5.33 o
  -3   1   0      109.41      153.93        4.96 o
  -2   1   0      940.99      945.83       36.16 o
  -1   1   0       10.84       13.83        1.95 o
   1   1   0     5671.03     5219.35      126.80 o
   2   1   0     2167.83     2006.20      111.74 o
   3   1   0       56.40       75.01        3.00 o
   4   1   0      720.70      641.28       28.28 o
   5   1   0       39.00       35.00        4.06 o
   6   1   0        3.40        2.80        3.32 <
   7   1   0        3.50        1.34        1.08 o
  -6   2   0        2.40        4.20        2.51 <
  -5   2   0      115.99      107.85        4.95 o
  -4   2   0       22.19       23.94        3.23 o
  -3   2   0       43.24       48.34        3.25 o
  -2   2   0       41.81       35.03        2.97 o
  -1   2   0        4.49       10.38        2.31 <
   0   2   0      341.14      384.88       18.47 o
   1   2   0      521.90      695.34       17.36 o
   2   2   0      387.91      447.47       14.42 o
   3   2   0        1.10        4.64        2.20 <
   4   2   0       14.21       12.74        2.19 o
   5   2   0       51.84       58.35        4.18 o
   6   2   0      111.72      114.61        8.67 o
   7   2   0        0.40        3.45        4.54 <
  -6   3   0        1.80        0.41        2.89 <
  -5   3   0        8.17        7.13        3.20 o
  -4   3   0       10.71        4.03        3.37 o
  -3   3   0      198.43      204.02        9.19 o
  -2   3   0        1.10        0.65        1.91 <
  -1   3   0      454.80      483.83       18.34 o
   0   3   0       78.31       68.74        5.11 o
   1   3   0      534.54      524.67       20.97 o
   2   3   0      443.78      400.54       13.53 o
   3   3   0      740.93      771.61       15.24 o
   4   3   0       23.81       28.48        3.51 o
   5   3   0      142.80      142.78        8.60 o
   6   3   0       -1.90        1.13        2.51 <
   7   3   0        7.18        1.49        4.50 <
  -5   4   0       36.84       35.14        3.40 o
  -4   4   0      122.10      117.96        9.23 o
  -3   4   0      456.09      426.65       23.39 o
  -2   4   0      209.80      214.31       12.16 o
  -1   4   0       80.67       82.28        5.74 o
   0   4   0       94.11       93.23        5.93 o
   1   4   0     1474.56     1413.90       52.03 o
   2   4   0      256.64      239.03        9.84 o
   3   4   0      379.51      378.31       15.68 o
   4   4   0       -2.50        0.04        2.69 <
   5   4   0       63.04       66.59        5.24 o
   6   4   0       -0.50        0.10        4.26 <
   7   4   0       19.89       18.98        4.28 o
  -4   5   0        3.14        6.61        4.43 <
  -3   5   0       15.85       18.81        4.49 o
  -2   5   0      269.01      281.94       15.43 o
  -1   5   0       71.40       67.40        6.26 o
   0   5   0       83.46       79.60        6.59 o
   1   5   0       66.41       59.98        4.39 o
   2   5   0       13.15        5.30        2.56 o
   3   5   0       42.82       43.97        4.14 o
   4   5   0      111.09       92.38        3.79 o
   5   5   0       31.81       35.29        3.84 o
   6   5   0        2.89        7.55        3.30 <
  -3   6   0        1.10        1.33        2.39 <
  -2   6   0      288.23      300.95       21.41 o
  -1   6   0        5.75        6.89        3.77 <
   0   6   0        8.30        3.96        4.15 o
   1   6   0       47.97       44.60        5.00 o
   2   6   0      289.52      283.53       17.78 o
   3   6   0       41.10       29.76        5.36 o
   4   6   0       57.49       61.04        5.58 o
   5   6   0        2.99        2.40        3.49 <
   6   6   0       -5.90        0.00        7.39 <
  -2   7   0        4.28        4.66        5.38 <
  -1   7   0       38.57       34.80        7.40 o
   0   7   0      249.05      246.13       15.54 o
   1   7   0       54.26       55.71        6.12 o
   2   7   0       15.68       21.45        4.02 o
   3   7   0        6.94        7.44        3.72 <
   4   7   0       47.47       53.70        5.75 o
   5   7   0       -9.42        2.21        4.42 <
   0   8   0       14.21        2.38        7.39 <
   1   8   0       -1.99        0.64        3.30 <
   2   8   0        6.10        6.11        2.52 o
   3   8   0        2.79        6.51        2.30 <
  -3  -8   1       11.70       11.92        2.80 o
  -2  -8   1        2.99        4.61        3.70 <
  -1  -8   1       16.08       18.64        4.73 o
   0  -8   1       -1.69        8.24        4.89 <
  -5  -7   1        7.02        0.79        7.31 <
  -4  -7   1        1.80        0.05        1.61 <
  -3  -7   1       32.04       30.68        5.02 o
  -2  -7   1       56.47       55.71        6.59 o
  -1  -7   1       83.28       73.74        7.65 o
   0  -7   1      107.43       98.09        7.98 o
   1  -7   1       19.66       19.92        4.69 o
   2  -7   1        2.69        0.38        5.08 <
  -6  -6   1        5.90        0.01        3.89 <
  -5  -6   1        0.59        0.33        4.73 <
  -4  -6   1      130.20      131.70        9.48 o
  -3  -6   1        1.70        0.06        3.07 <
  -2  -6   1       63.01       61.88        5.48 o
  -1  -6   1        4.29        0.17        2.49 <
   0  -6   1       26.99       16.24        3.89 o
   1  -6   1       -2.29        3.00        3.61 <
   2  -6   1      204.35      186.02       15.54 o
   3  -6   1       13.03       12.53        2.82 o
  -6  -5   1       95.84       80.08        9.59 o
  -5  -5   1       -1.39        0.03        2.69 <
  -4  -5   1      107.95      117.15        3.74 o
  -3  -5   1        9.18       12.06        1.92 o
  -2  -5   1      277.22      259.10       14.24 o
  -1  -5   1       66.54       72.06        4.71 o
   0  -5   1      213.02      209.39       12.29 o
   1  -5   1        2.61        2.50        3.71 <
   2  -5   1        9.89        7.58        4.00 o
   3  -5   1       28.63       35.09        3.86 o
   4  -5   1       10.82       17.59        2.70 o
  -7  -4   1        4.41        6.08        4.41 <
  -6  -4   1        5.20        0.09        4.20 <
  -5  -4   1       19.62       19.58        3.28 o
  -4  -4   1      634.03      629.38       25.18 o
  -3  -4   1      924.76      855.12       37.50 o
  -2  -4   1      448.44      462.26       25.62 o
  -1  -4   1        4.69        1.30        2.10 o
   0  -4   1       -0.44        0.01        1.85 <
   1  -4   1       48.22       28.96        4.64 o
   2  -4   1      547.80      530.61       29.30 o
   3  -4   1        4.91        0.33        3.25 <
   4  -4   1      218.69      228.70       14.68 o
   5  -4   1        4.88       10.76        2.48 o
  -7  -3   1        7.67        9.29        4.10 <
  -6  -3   1        3.10        1.53        2.71 <
  -5  -3   1      277.22      230.69       12.65 o
  -4  -3   1        6.00       10.00        1.81 o
  -3  -3   1       24.50       20.06        0.79 o
  -2  -3   1      172.54      216.47        7.09 o
  -1  -3   1      902.50      984.44       36.52 o
   0  -3   1     1350.94     1504.74       61.04 o
   1  -3   1      557.67      568.04       25.27 o
   2  -3   1        1.84        0.43        2.86 <
   3  -3   1        6.61        5.77        2.41 o
   4  -3   1      107.27      108.56        6.88 o
   5  -3   1       19.10       22.27        2.36 o
   6  -3   1       22.66       25.46        3.24 o
  -7  -2   1        8.88       12.47        3.52 o
  -6  -2   1       -1.80        7.82        3.48 <
  -5  -2   1       16.97       18.95        2.88 o
  -4  -2   1       23.04       19.58        2.98 o
  -3  -2   1        1.10        0.65        1.20 <
  -2  -2   1      247.99      260.67        9.47 o
  -1  -2   1      158.90      123.71        5.08 o
   0  -2   1        7.49        4.97        1.83 o
   1  -2   1       40.64       59.74        3.32 o
   2  -2   1       10.79        5.02        2.20 o
   3  -2   1       73.95       79.00        4.40 o
   4  -2   1        2.04        4.02        1.87 <
   5  -2   1       15.29       13.10        2.27 o
   6  -2   1        4.58        0.44        2.40 <
  -7  -1   1        4.28        2.39        5.09 <
  -6  -1   1       22.86       21.32        3.76 o
  -5  -1   1       47.37       41.22        4.26 o
  -4  -1   1      227.26      261.40       10.60 o
  -3  -1   1      391.45      362.58       15.72 o
  -2  -1   1     2166.90     2512.76       90.31 o
  -1  -1   1      553.96      538.84       19.32 o
   0  -1   1       -0.66        0.00        0.50 <
   1  -1   1       40.97       40.30        2.89 o
   2  -1   1     1246.80     1461.05       46.84 o
   3  -1   1      894.94      829.32       33.52 o
   4  -1   1      200.79      190.73        6.23 o
   5  -1   1       27.25       27.09        2.40 o
   6  -1   1       -2.31        0.01        2.01 <
   7  -1   1       55.50       50.01        4.77 o
  -7   0   1        3.80        4.88        2.30 <
  -6   0   1      188.79      187.98       12.37 o
  -5   0   1       11.47        8.35        2.86 o
  -4   0   1        5.71        7.07        1.66 o
  -3   0   1      803.15      655.65       26.43 o
  -2   0   1     2328.56     2432.74       93.52 o
  -1   0   1       15.21        0.00        1.48 x
   0   0   1       -0.30        0.00        0.22 <
   1   0   1       14.06        0.00        4.20 x
   2   0   1      630.86      549.72       22.26 o
   3   0   1        6.29       15.96        1.56 o
   4   0   1      502.60      522.55       18.20 o
   5   0   1      112.36      119.26        4.24 o
   6   0   1       46.79       45.13        3.01 o
   7   0   1       18.49       20.97        2.84 o
  -7   1   1        1.59        0.25        2.09 <
  -6   1   1        6.00        6.59        2.01 o
  -5   1   1       26.65       29.92        3.66 o
  -4   1   1      326.18      322.39       16.62 o
  -3   1   1       14.44       22.10        1.64 o
  -2   1   1      105.38      156.02        3.90 o
  -1   1   1      177.61      164.56        6.91 o
   1   1   1        5.29        9.78        0.76 o
   2   1   1      471.99      604.56       15.64 o
   3   1   1       23.14       27.72        2.42 o
   4   1   1      490.26      529.41       19.53 o
   5   1   1       23.19       30.11        3.47 o
   6   1   1       11.40       15.44        3.35 o
   7   1   1        2.79        1.02        1.20 o
  -6   2   1       32.60       25.49        3.43 o
  -5   2   1       65.77       62.54        6.45 o
  -4   2   1       94.90       85.19        6.18 o
  -3   2   1        6.83        8.52        2.00 o
  -2   2   1      430.36      464.40       14.89 o
  -1   2   1        2.55        1.86        1.86 <
   0   2   1      632.54      648.34       28.18 o
   1   2   1      855.60      766.40       27.79 o
   2   2   1        2.15        1.94        1.06 o
   3   2   1       44.89       45.73        2.81 o
   4   2   1        7.18        9.02        1.72 o
   5   2   1       22.47       28.18        3.03 o
   6   2   1       83.91       95.85        7.14 o
   7   2   1        2.10        3.33        3.19 <
  -6   3   1        3.10        8.89        3.20 <
  -5   3   1       -3.61        0.19        4.01 <
  -4   3   1       27.51       31.52        3.91 o
  -3   3   1     1173.42     1092.97       46.55 o
  -2   3   1        6.41        0.83        2.52 o
  -1   3   1      894.91      995.70       37.70 o
   0   3   1     1371.43     1388.99       58.46 o
   1   3   1      176.63      148.38        7.11 o
   2   3   1      561.01      633.63       15.31 o
   3   3   1      427.26      427.53       16.32 o
   4   3   1      198.81      180.04        8.18 o
   5   3   1      568.35      541.28       22.41 o
   6   3   1        1.00        0.95        5.00 <
   7   3   1        5.62        4.11        3.70 <
  -5   4   1       92.30       99.74       10.62 o
  -4   4   1       93.51       88.65        7.20 o
  -3   4   1       59.93       73.70        4.68 o
  -2   4   1       38.63       36.48        3.65 o
  -1   4   1       29.22       26.23        4.13 o
   0   4   1       19.68       35.18        3.18 o
   1   4   1      254.06      268.00       10.05 o
   2   4   1       17.42        6.87        2.16 o
   3   4   1       20.29       14.34        1.49 o
   4   4   1       46.79       41.21        3.83 o
   5   4   1       14.29       10.16        3.40 o
   6   4   1        7.51        1.87        4.33 <
   7   4   1       67.90       56.29        7.25 o
  -4   5   1        5.01        0.04        4.55 <
  -3   5   1        5.60        0.10        4.34 <
  -2   5   1      170.04      175.86       11.17 o
  -1   5   1      251.52      254.71       12.83 o
   0   5   1      206.21      190.04       10.92 o
   1   5   1      130.60      138.33        6.87 o
   2   5   1        4.85        5.88        1.76 o
   3   5   1       60.39       58.75        3.50 o
   4   5   1        0.59        0.02        1.06 <
   5   5   1      175.56      153.34        9.54 o
   6   5   1        1.10        4.08        3.11 <
   7   5   1       -2.99        0.17        4.29 <
  -3   6   1        1.30        4.76        2.01 <
  -2   6   1      194.92      201.44       13.65 o
  -1   6   1        0.35        0.34        3.95 <
   0   6   1      104.00      105.11        9.06 o
   1   6   1       13.10       14.96        2.84 o
   2   6   1      506.15      475.83       23.85 o
   3   6   1       30.83       35.76        2.94 o
   4   6   1       34.69       31.99        4.02 o
   5   6   1        0.50        0.08        4.82 <
   6   6   1        5.20        2.23        4.29 <
  -2   7   1      142.56      136.22       11.70 o
  -1   7   1       42.36       46.82        6.71 o
   0   7   1      198.40      174.98       13.72 o
   1   7   1        0.35        0.80        2.44 <
   2   7   1       52.34       57.00        4.83 o
   3   7   1        6.20        1.56        4.61 <
   4   7   1       51.13       56.34        8.13 o
   5   7   1       11.63       12.18        5.80 o
   0   8   1       -1.00        0.00        8.40 <
   1   8   1       16.47       12.53        5.04 o
   2   8   1       15.09       19.19        3.96 o
   3   8   1       11.83       15.71        2.82 o
   4   8   1        3.50       18.20        5.91 <
  -3  -8   2        5.90        8.60        3.40 <
  -2  -8   2       19.54       20.78        4.51 o
  -1  -8   2       21.34       18.79        4.25 o
   0  -8   2        3.20        9.80        6.91 <
  -5  -7   2       -4.88        1.60        4.99 <
  -4  -7   2        1.00        0.60        3.00 <
  -3  -7   2       27.43       34.12        5.49 o
  -2  -7   2       19.89       19.82        4.33 o
  -1  -7   2       33.83       41.45        5.77 o
   0  -7   2       31.49       45.90        5.24 o
   1  -7   2       -1.80        0.04        2.60 <
   2  -7   2        6.20        0.06        5.28 <
  -6  -6   2       29.05       19.18        5.93 o
  -5  -6   2        1.69        2.98        3.30 <
  -4  -6   2      192.82      180.56       13.16 o
  -3  -6   2        2.50        4.16        3.65 <
  -2  -6   2       30.32       25.47        4.17 o
  -1  -6   2       -1.00        0.03        3.08 <
   0  -6   2       23.88       34.00        4.36 o
   1  -6   2       19.62       23.17        3.28 o
   2  -6   2       62.88       69.04        5.23 o
   3  -6   2       23.14       30.28        4.04 o
  -6  -5   2       40.32       41.04        5.33 o
  -5  -5   2       -3.31        2.51        2.40 <
  -4  -5   2       39.69       44.92        1.64 o
  -3  -5   2      310.67      287.77       17.62 o
  -2  -5   2      210.74      194.18       11.86 o
  -1  -5   2       16.47       15.77        2.74 o
   0  -5   2      668.74      606.85       30.16 o
   1  -5   2        5.50        6.33        3.24 <
   2  -5   2        2.89        0.03        2.45 <
   3  -5   2       -0.71        7.65        4.21 <
   4  -5   2       85.93       99.74        5.93 o
  -7  -4   2       11.42       11.62        4.80 o
  -6  -4   2       25.50       23.49        4.04 o
  -5  -4   2       13.03       10.27        2.82 o
  -4  -4   2      304.85      265.45       13.62 o
  -3  -4   2      109.55      105.27        6.93 o
  -2  -4   2     1022.53     1000.94       37.78 o
  -1  -4   2       77.39       98.87        5.93 o
   0  -4   2      230.14      236.89       10.91 o
   1  -4   2       13.51       10.52        2.87 o
   2  -4   2     1081.45     1084.77       47.46 o
   3  -4   2        0.20        3.57        1.98 <
   4  -4   2       96.63       95.58        5.50 o
   5  -4   2        2.89        0.01        2.48 <
  -7  -3   2        7.02       10.68        4.61 <
  -6  -3   2        2.59        3.34        3.09 <
  -5  -3   2       91.01       86.08        5.72 o
  -4  -3   2        1.49        0.27        2.00 <
  -3  -3   2       11.29       11.28        0.60 o
  -2  -3   2       12.19        2.77        2.30 o
  -1  -3   2      466.73      513.92       19.08 o
   0  -3   2      294.13      261.89       11.46 o
   1  -3   2      183.06      167.52        9.20 o
   2  -3   2       57.62       51.17        5.16 o
   3  -3   2      117.51      110.82        6.01 o
   4  -3   2      109.20      121.48        5.43 o
   5  -3   2       19.89       23.16        2.50 o
   6  -3   2       35.05       45.03        4.03 o
  -7  -2   2       30.80       35.90        5.55 o
  -6  -2   2        5.52        3.79        2.82 o
  -5  -2   2        0.71        1.28        4.04 <
  -4  -2   2       13.47       10.22        2.50 o
  -3  -2   2      479.17      484.96       26.27 o
  -2  -2   2      363.29      302.93       12.85 o
  -1  -2   2      725.51      909.62       29.04 o
   0  -2   2      371.33      420.34       11.95 o
   1  -2   2      652.55      672.74       23.49 o
   2  -2   2       21.72       17.13        2.18 o
   3  -2   2      567.39      567.87       15.24 o
   4  -2   2       64.32       68.47        3.37 o
   5  -2   2       17.72       17.39        2.27 o
   6  -2   2        1.10        1.46        1.99 <
  -7  -1   2       11.22       16.45        5.09 o
  -6  -1   2      154.79      157.37       10.49 o
  -5  -1   2      104.58      108.80        7.94 o
  -4  -1   2      383.39      363.61       14.90 o
  -3  -1   2       44.69       30.82        2.41 o
  -2  -1   2       19.66        8.11        1.38 o
  -1  -1   2      243.99      275.92        8.46 o
   2  -1   2     2422.61     2192.75       68.91 o
   3  -1   2      944.33      942.92       25.20 o
   4  -1   2        6.40        4.92        1.52 o
   5  -1   2       81.72       76.49        4.16 o
   6  -1   2        4.41        2.67        1.89 o
   7  -1   2       79.92       83.77        6.26 o
  -7   0   2        9.80        4.01        2.88 o
  -6   0   2       78.28       66.40        6.30 o
  -5   0   2       50.69       49.68        4.04 o
  -4   0   2       25.35       17.81        2.36 o
  -3   0   2      263.41      318.79       11.43 o
  -2   0   2     1282.74     1248.69       47.26 o
   0   0   2       -0.50        0.00        0.42 <
   2   0   2       66.75       43.44        2.12 o
   3   0   2      447.75      554.53       11.00 o
   4   0   2      771.73      719.18       21.67 o
   5   0   2      238.70      234.29        8.03 o
   6   0   2        9.67        6.99        1.62 o
   7   0   2        1.10        1.87        1.91 <
  -7   1   2       11.29       10.29        4.37 o
  -6   1   2        7.90        6.19        2.02 o
  -5   1   2       44.77       44.58        4.77 o
  -4   1   2      571.70      554.03       22.85 o
  -3   1   2      195.89      152.83        7.66 o
  -2   1   2       41.08       38.48        2.32 o
  -1   1   2     1183.37     1143.20       55.72 o
   1   1   2       49.26       27.26        2.43 o
   2   1   2      324.72      300.22       11.53 o
   3   1   2       81.35       77.24        4.59 o
   4   1   2        0.24        0.47        1.25 <
   5   1   2       16.78       18.55        2.90 o
   6   1   2       60.68       55.03        2.96 o
   7   1   2        8.41        8.64        2.09 o
  -6   2   2      126.72      141.37       10.81 o
  -5   2   2       86.21       92.04        8.73 o
  -4   2   2       53.37       52.37        5.20 o
  -3   2   2      130.30      135.53        5.52 o
  -2   2   2     1149.32     1086.63       39.99 o
  -1   2   2       57.85       62.96        3.16 o
   0   2   2     3847.92     4166.05      184.69 o
   1   2   2      217.79      181.40        9.06 o
   2   2   2       22.52       33.09        1.25 o
   3   2   2      240.71      259.48        9.45 o
   4   2   2      577.48      568.23       17.14 o
   5   2   2        1.21        0.21        2.11 <
   6   2   2       95.65       93.64        7.24 o
   7   2   2        3.88        1.77        4.57 <
  -6   3   2       20.46       21.75        4.60 o
  -5   3   2      148.36      162.60       13.77 o
  -4   3   2        5.86        7.71        3.56 <
  -3   3   2      693.31      678.08       27.57 o
  -2   3   2      226.81      261.85        9.32 o
  -1   3   2      341.14      340.52       17.80 o
   0   3   2      541.49      482.47       25.60 o
   1   3   2      323.46      401.48       10.44 o
   2   3   2     2708.21     2500.20       74.76 o
   3   3   2      110.17      118.45        4.56 o
   4   3   2      406.02      396.65       13.70 o
   5   3   2       28.73       36.39        3.11 o
   6   3   2        2.59        1.37        2.61 <
   7   3   2        4.08        1.39        3.39 <
  -5   4   2       19.27       23.96        6.33 o
  -4   4   2        1.15        2.38        3.67 <
  -3   4   2       40.58       41.13        4.19 o
  -2   4   2       37.82       32.81        3.61 o
  -1   4   2       77.53       79.76        5.29 o
   0   4   2        8.40       16.72        2.60 o
   1   4   2      213.76      252.97       10.03 o
   2   4   2      142.26      169.53        5.50 o
   3   4   2        0.55        0.73        1.71 <
   4   4   2      121.88      122.99        3.09 o
   5   4   2      205.06      189.48       10.31 o
   6   4   2       26.32       20.94        3.80 o
   7   4   2        7.40        6.25        4.19 <
  -4   5   2        8.27        4.07        5.03 <
  -3   5   2      108.59      103.70        7.56 o
  -2   5   2      120.94      120.27        7.45 o
  -1   5   2      286.28      270.48       17.04 o
   0   5   2       70.60       69.71        5.94 o
   1   5   2        6.70        5.86        2.34 o
   2   5   2       20.75       20.60        1.97 o
   3   5   2      297.94      293.42       12.08 o
   4   5   2       15.68       10.52        1.11 o
   5   5   2       33.52       33.13        3.82 o
   6   5   2       -2.40        1.51        2.79 <
   7   5   2        4.49        7.39        4.49 <
  -3   6   2        8.01        5.00        4.41 <
  -2   6   2        5.76        4.65        2.93 o
  -1   6   2        6.15        3.87        3.47 <
   0   6   2      113.67      105.66        8.53 o
   1   6   2      245.86      227.59       13.89 o
   2   6   2      281.85      293.91       12.08 o
   3   6   2       79.83       67.89        5.02 o
   4   6   2        7.01       14.87        2.53 o
   5   6   2       12.67       18.91        3.28 o
   6   6   2       10.82        7.67        4.28 o
  -2   7   2      127.69      122.55       12.88 o
  -1   7   2       34.11       37.45        6.23 o
   0   7   2       60.93       70.83        6.83 o
   1   7   2        4.00        7.99        3.82 <
   2   7   2        0.65        0.11        4.67 <
   3   7   2       12.47        9.13        2.80 o
   4   7   2       33.01       34.81        6.52 o
   5   7   2       22.18       31.09        6.41 o
   0   8   2        3.80       10.98        6.40 <
   1   8   2       18.53       14.03        4.09 o
   2   8   2      103.94      109.92        8.47 o
   3   8   2       -0.90        2.97        2.49 <
   4   8   2        7.08        8.34        3.40 o
  -3  -8   3        1.30        0.92        2.60 <
  -2  -8   3        3.31       14.73        3.09 <
  -1  -8   3       29.48       30.97        5.65 o
   0  -8   3       33.52       28.58        7.64 o
  -5  -7   3        4.28        0.92        5.80 <
  -4  -7   3        0.30        1.63        1.97 <
  -3  -7   3       96.52      107.76        8.84 o
  -2  -7   3        6.90        8.15        4.35 <
  -1  -7   3       44.00       36.77        6.12 o
   0  -7   3       19.09       15.72        5.27 o
   1  -7   3       34.81       38.00        6.37 o
   2  -7   3       13.03       12.30        7.00 <
  -6  -6   3       32.38       30.41        5.35 o
  -5  -6   3        6.81        7.54        4.12 <
  -4  -6   3        0.64        3.70        5.34 <
  -3  -6   3      168.32      157.68       12.74 o
  -2  -6   3       -1.20        0.01        3.17 <
  -1  -6   3       35.13       30.38        4.55 o
   0  -6   3      132.03      126.66       11.54 o
   1  -6   3       51.70       56.87        4.75 o
   2  -6   3       -0.71        1.02        4.04 <
   3  -6   3        0.00        0.09        0.01 <
  -6  -5   3        9.42        4.96        3.99 o
  -5  -5   3        3.20        0.04        2.40 <
  -4  -5   3       17.47       21.59        1.09 o
  -3  -5   3      165.00      144.77        9.64 o
  -2  -5   3     1147.87     1036.63       49.76 o
  -1  -5   3      131.49      107.77        8.39 o
   0  -5   3      332.34      348.02       16.63 o
   1  -5   3       19.71       16.78        2.84 o
   2  -5   3       17.31       23.18        2.50 o
   3  -5   3      169.26      164.62       10.15 o
   4  -5   3       57.00       53.37        5.74 o
  -7  -4   3        9.61        0.00        5.89 <
  -6  -4   3       30.80       36.18        4.44 o
  -5  -4   3        4.00        2.34        2.60 <
  -4  -4   3      146.65      162.71       12.35 o
  -3  -4   3        6.40        4.13        1.91 o
  -2  -4   3       33.94       33.80        3.43 o
  -1  -4   3       11.07        8.20        2.44 o
   0  -4   3      943.10      860.92       32.55 o
   1  -4   3       11.29       10.64        2.42 o
   2  -4   3      588.06      608.82       19.40 o
   3  -4   3       15.29       17.63        2.74 o
   4  -4   3       -2.50        0.64        1.80 <
   5  -4   3        2.69        0.02        2.30 <
  -7  -3   3       19.10       26.27        5.33 o
  -6  -3   3       38.69       38.03        5.22 o
  -5  -3   3        7.90        4.14        2.92 o
  -4  -3   3        4.58        4.22        2.91 <
  -3  -3   3       26.94       17.37        1.25 o
  -2  -3   3      194.91      215.19        9.08 o
  -1  -3   3        1.90        1.45        2.01 <
   0  -3   3      225.60      289.74        7.81 o
   1  -3   3       67.24       68.30        3.28 o
   2  -3   3        2.19        0.16        1.51 <
   3  -3   3       19.27       22.93        2.63 o
   4  -3   3      130.64      138.60        6.17 o
   5  -3   3        0.00        0.22        0.01 <
   6  -3   3       33.52       38.98        4.05 o
  -7  -2   3        1.90        0.68        3.70 <
  -6  -2   3       22.66       23.03        4.09 o
  -5  -2   3      113.64       99.00        7.25 o
  -4  -2   3       37.95       40.19        3.08 o
  -3  -2   3       31.53       24.01        1.86 o
  -2  -2   3      260.17      233.51       10.44 o
  -1  -2   3      206.36      206.69        7.19 o
   0  -2   3     1034.27     1060.10       33.45 o
   1  -2   3      327.97      415.82        9.78 o
   2  -2   3       28.84       20.65        2.36 o
   3  -2   3      369.02      339.31        9.99 o
   4  -2   3       17.22       19.58        1.91 o
   5  -2   3       20.79       23.73        2.28 o
   6  -2   3        2.31        3.36        2.40 <
  -7  -1   3       30.80       36.69        8.33 o
  -6  -1   3        8.85       11.66        3.42 o
  -5  -1   3      437.64      437.19       24.08 o
  -4  -1   3      147.03      154.09        6.83 o
  -3  -1   3       18.85       10.01        1.78 o
  -2  -1   3     1488.28     1628.23       62.47 o
  -1  -1   3     3727.13     3893.23      123.93 o
   0  -1   3     1546.07     1554.56       61.26 o
   1  -1   3     4190.08     4294.08      206.05 o
   2  -1   3      678.60      744.25       19.28 o
   3  -1   3      262.44      242.37        7.13 o
   4  -1   3        3.61        7.50        1.52 o
   5  -1   3       50.84       45.36        2.85 o
   6  -1   3        4.00        5.70        2.08 <
   7  -1   3       44.49       41.08        4.40 o
  -6   0   3        8.74       11.57        2.90 o
  -5   0   3        3.04        4.24        2.31 <
  -4   0   3      192.53      214.89        8.41 o
  -3   0   3      164.17      179.86        7.85 o
  -2   0   3      407.27      503.97       16.08 o
  -1   0   3      201.68      167.09        9.25 o
   1   0   3     1867.97     1800.02       89.90 o
   2   0   3      366.01      424.73       15.15 o
   3   0   3       71.23       56.28        2.53 o
   4   0   3       34.46       38.45        2.00 o
   5   0   3      142.09      133.57        5.48 o
   6   0   3        2.89        4.29        1.29 o
   7   0   3        1.69        0.17        2.00 <
  -6   1   3       63.45       74.25        6.93 o
  -5   1   3        0.15        0.93        3.98 <
  -4   1   3      365.15      361.22       16.39 o
  -3   1   3      218.34      278.20        9.03 o
  -2   1   3       62.81       51.45        3.37 o
  -1   1   3       67.58       68.10        4.21 o
   0   1   3      660.49      678.84       38.04 o
   1   1   3     1594.80     1838.45       53.24 o
   2   1   3      791.30      988.40       25.60 o
   3   1   3       76.21       97.80        3.15 o
   4   1   3        2.50        5.59        0.88 o
   5   1   3       23.81       21.19        1.56 o
   6   1   3       21.53       21.19        1.86 o
   7   1   3       21.90       18.36        1.97 o
  -6   2   3        3.81        4.42        3.72 <
  -5   2   3       13.98       16.59        3.45 o
  -4   2   3        8.45        8.43        2.63 o
  -3   2   3        6.44        3.05        2.17 o
  -2   2   3     2347.93     2425.29      104.43 o
  -1   2   3      643.39      565.20       27.56 o
   0   2   3     2149.29     2129.72       96.64 o
   1   2   3      260.35      214.52        7.75 o
   2   2   3     1045.25     1120.62       27.48 o
   3   2   3      171.61      149.46        5.68 o
   4   2   3     1353.14     1328.92       35.34 o
   5   2   3        1.64        1.66        2.02 <
   6   2   3       69.39       95.14        8.16 o
   7   2   3        1.69        0.46        4.08 <
  -6   3   3        8.74       29.09        6.71 <
  -5   3   3        3.70        2.92        3.45 <
  -4   3   3      235.34      225.11       14.64 o
  -3   3   3       67.08       65.86        5.33 o
  -2   3   3      136.41      121.73        7.71 o
  -1   3   3      195.58      242.44        9.23 o
   0   3   3      123.43      139.21        5.29 o
   1   3   3        3.79        1.38        1.34 o
   2   3   3     1557.48     1558.18       42.02 o
   3   3   3        3.00        6.23        1.00 o
   4   3   3       32.09       32.85        1.65 o
   5   3   3      153.26      144.53        8.42 o
   6   3   3        3.88        2.35        2.68 <
   7   3   3       -2.69        0.01        2.98 <
  -5   4   3        0.79        5.95        4.95 <
  -4   4   3       -0.10        0.00        3.33 <
  -3   4   3        0.40        0.03        2.85 <
  -2   4   3       71.67       69.15        5.94 o
  -1   4   3      129.85      125.03        6.58 o
   0   4   3        9.30       18.93        2.26 o
   1   4   3      332.51      323.38       11.13 o
   2   4   3       -0.15        0.34        0.94 <
   3   4   3       11.15        8.39        1.52 o
   4   4   3       17.05       16.61        1.45 o
   5   4   3       29.38       26.43        3.79 o
   6   4   3       99.40       88.33        7.58 o
   7   4   3       -0.30        0.95        4.08 <
  -4   5   3        4.15        3.37        9.35 <
  -3   5   3      173.05      182.75       13.51 o
  -2   5   3       -1.69        1.60        3.94 <
  -1   5   3      302.76      303.27       14.12 o
   0   5   3      123.01      117.05        7.36 o
   1   5   3        9.50        7.49        1.91 o
   2   5   3        2.39        0.16        2.07 <
   3   5   3      489.97      472.01       17.05 o
   4   5   3        0.20        3.89        1.20 <
   5   5   3       87.05       90.08        6.53 o
   6   5   3        4.49        0.33        3.48 <
   7   5   3        4.80        4.38        5.78 <
  -3   6   3        6.30        3.14        4.12 <
  -2   6   3       21.25       25.62        5.54 o
  -1   6   3      257.51      261.58       18.12 o
   0   6   3      239.82      230.52       14.94 o
   1   6   3      329.79      341.41       15.08 o
   2   6   3      188.38      186.78        9.20 o
   3   6   3       15.69       19.60        2.35 o
   4   6   3        4.16        4.49        1.71 o
   5   6   3       97.61       84.56        7.71 o
   6   6   3       10.11       10.71        4.52 o
  -2   7   3       37.95       31.50        9.86 o
  -1   7   3      180.21      179.40       17.34 o
   0   7   3       25.17       20.39        3.23 o
   1   7   3        0.71        0.03        3.28 <
   2   7   3       77.73       87.09        5.45 o
   3   7   3        6.96        8.32        2.46 o
   4   7   3       16.77       19.48        3.04 o
   5   7   3        1.10       15.58        6.70 <
   0   8   3      118.59      115.42       13.29 o
   1   8   3       -3.35        2.79        4.33 <
   2   8   3       72.85       78.71        7.92 o
   3   8   3        2.40        3.11        3.81 <
   4   8   3        3.88        1.82        2.99 <
  -2  -8   4       17.14       25.25        4.64 o
  -1  -8   4       18.92       30.41        6.26 o
  -4  -7   4        5.20        0.56        2.42 o
  -3  -7   4       98.26       99.35       10.90 o
  -2  -7   4       12.72       13.17        3.77 o
  -1  -7   4        2.65        3.65        5.36 <
   0  -7   4       -1.70        0.08        4.74 <
   1  -7   4       29.16       33.74        7.67 o
   2  -7   4        5.38        6.39        5.71 <
  -5  -6   4       50.98       39.80        7.00 o
  -4  -6   4       34.81       27.62        2.60 o
  -3  -6   4        5.71        6.25        3.94 <
  -2  -6   4       54.94       49.59        5.33 o
  -1  -6   4       27.46       29.84        4.19 o
   0  -6   4       37.64       53.05        4.93 o
   1  -6   4      200.79      185.00        9.92 o
   2  -6   4        0.79        1.54        4.25 <
   3  -6   4        0.40        0.14        6.05 <
  -6  -5   4       -0.71        3.62        7.45 <
  -5  -5   4       17.81       21.78        4.90 o
  -4  -5   4       26.83       27.14        1.66 o
  -3  -5   4      127.09      148.65        8.75 o
  -2  -5   4      356.22      347.56       21.13 o
  -1  -5   4       66.12       67.86        5.62 o
   0  -5   4       70.23       64.58        5.64 o
   1  -5   4        7.62       12.72        2.10 o
   2  -5   4       66.91       72.63        5.07 o
   3  -5   4      124.99      149.42        7.83 o
   4  -5   4       35.52       23.64        4.53 o
  -6  -4   4       47.06       43.68        5.08 o
  -5  -4   4       -0.40        2.83        3.29 <
  -4  -4   4      221.41      219.85        7.44 o
  -3  -4   4        6.30        5.61        2.58 o
  -2  -4   4        2.55        5.27        1.91 <
  -1  -4   4       30.09       31.63        3.29 o
   0  -4   4      392.74      395.85       16.86 o
   1  -4   4       71.06       63.09        4.05 o
   2  -4   4      524.41      510.88       19.24 o
   3  -4   4       22.47       21.48        3.03 o
   4  -4   4        2.10        4.05        2.09 <
   5  -4   4        3.20        6.46        3.11 <
  -7  -3   4        6.10       12.00        4.10 <
  -6  -3   4       45.29       50.18        5.92 o
  -5  -3   4        4.41        2.23        2.81 <
  -4  -3   4       10.89        9.85        3.63 o
  -3  -3   4       48.44       54.76        2.23 o
  -2  -3   4      878.23      804.84       34.29 o
  -1  -3   4       33.00       34.15        2.87 o
   0  -3   4       10.49        2.85        1.86 o
   1  -3   4       98.60       87.50        4.17 o
   2  -3   4       11.90       13.81        2.00 o
   3  -3   4       43.30       28.97        3.55 o
   4  -3   4      135.49      126.03        6.75 o
   5  -3   4       -0.10        0.44        1.28 <
   6  -3   4        8.70       11.55        2.71 o
  -7  -2   4       -0.50        0.00        5.83 <
  -6  -2   4        3.69        5.54        3.11 <
  -5  -2   4      232.87      226.27       11.90 o
  -4  -2   4      137.97      132.64        6.11 o
  -3  -2   4      414.33      458.20       17.59 o
  -2  -2   4        0.79        3.09        1.16 <
  -1  -2   4       51.17       38.82        2.67 o
   0  -2   4     2319.40     2118.09       94.09 o
   1  -2   4      437.65      429.97       12.97 o
   2  -2   4     1206.87     1187.02       36.82 o
   3  -2   4      159.26      156.36        7.07 o
   4  -2   4      104.45      103.29        4.70 o
   5  -2   4       30.80       36.25        2.55 o
   6  -2   4       26.63       20.82        3.72 o
  -7  -1   4       31.47       36.04        9.09 o
  -6  -1   4        5.75        3.72        2.95 <
  -5  -1   4      176.37      171.14       11.59 o
  -4  -1   4       26.37       18.86        2.05 o
  -3  -1   4        0.30        2.17        1.14 <
  -2  -1   4      143.05       95.36        5.77 o
  -1  -1   4     3093.59     3432.39      129.65 o
   0  -1   4        2.00        0.04        1.09 <
   1  -1   4      126.03       98.54        7.01 o
   2  -1   4       90.44       93.19        4.37 o
   3  -1   4       55.35       54.82        2.53 o
   4  -1   4      266.34      260.17        8.16 o
   5  -1   4      207.36      205.32        8.64 o
   6  -1   4        3.88        5.11        1.81 o
   7  -1   4        8.82        7.69        3.62 o
  -7   0   4        7.18        9.13        5.41 <
  -6   0   4        1.90        0.48        2.15 <
  -5   0   4        1.76        1.40        1.56 <
  -4   0   4      111.27       99.92        5.40 o
  -3   0   4      293.44      299.48       11.37 o
  -2   0   4      216.83      176.72       10.78 o
  -1   0   4     2410.59     2481.76      125.92 o
   0   0   4      810.00      866.61       36.85 o
   1   0   4        7.59       12.62        1.67 o
   2   0   4        3.29        4.45        1.63 o
   3   0   4      622.00      685.20       14.47 o
   4   0   4       35.40       46.42        2.14 o
   5   0   4        2.59        0.97        1.29 o
   6   0   4        2.50        2.17        1.39 <
   7   0   4        5.11        8.34        1.90 o
  -6   1   4       67.93       60.59        7.00 o
  -5   1   4      136.60      133.98        8.44 o
  -4   1   4      318.46      326.70       14.41 o
  -3   1   4       43.23       38.25        3.07 o
  -2   1   4       96.73       95.60        5.38 o
  -1   1   4       63.12       90.04        4.14 o
   0   1   4     4883.21     4974.40      230.60 o
   1   1   4     3000.87     2996.19      146.85 o
   2   1   4      230.00      243.11       10.72 o
   3   1   4       99.90       73.00        5.03 o
   4   1   4      179.29      193.13        5.09 o
   5   1   4      182.52      199.70        6.21 o
   6   1   4       12.11        9.68        1.60 o
   7   1   4       32.49       35.79        2.74 o
  -6   2   4        2.60        1.92        5.30 <
  -5   2   4        2.60        2.50        2.87 <
  -4   2   4      554.38      517.50       34.26 o
  -3   2   4      115.60      102.48        7.95 o
  -2   2   4     2692.58     2638.29       97.25 o
  -1   2   4        3.95        2.73        2.06 <
   0   2   4     1127.02     1194.24       42.35 o
   1   2   4      391.85      405.18       15.00 o
   2   2   4     1915.81     1798.81       57.44 o
   3   2   4      832.62      806.70       25.50 o
   4   2   4      559.09      530.24       17.59 o
   5   2   4      691.65      611.82       34.15 o
   6   2   4       46.93       55.55        4.75 o
   7   2   4        3.10        1.57        4.08 <
  -6   3   4       27.65       25.82        6.11 o
  -5   3   4        5.14        0.10        3.55 <
  -4   3   4      220.18      210.84       15.12 o
  -3   3   4        3.29        4.28        2.86 <
  -2   3   4      292.60      263.07       14.68 o
  -1   3   4      124.41      132.57        6.79 o
   0   3   4      345.34      385.47       15.79 o
   1   3   4        4.24        0.26        1.19 o
   2   3   4       42.13       53.50        2.08 o
   3   3   4       97.04       72.74        4.52 o
   4   3   4       10.25        6.91        1.22 o
   5   3   4        6.25        7.77        1.77 o
   6   3   4      289.34      261.07       18.37 o
   7   3   4        8.18        2.17        5.09 <
  -5   4   4       11.84        5.49        6.51 <
  -4   4   4       -1.90        2.55        4.19 <
  -3   4   4       36.78       48.38        5.40 o
  -2   4   4      195.01      215.70       13.22 o
  -1   4   4        1.85        1.07        2.18 <
   0   4   4      141.99      162.29        6.75 o
   1   4   4       53.61       48.67        2.86 o
   2   4   4       32.69       27.65        2.11 o
   3   4   4        2.55        1.49        1.26 o
   4   4   4       77.80       75.46        4.07 o
   5   4   4        1.39        5.96        2.01 <
   6   4   4       14.98       16.86        3.33 o
   7   4   4        9.42        0.02        4.61 o
  -4   5   4        3.61        1.41        3.42 <
  -3   5   4      425.96      372.53       31.93 o
  -2   5   4        1.75        1.45        4.35 <
  -1   5   4        1.64        0.01        3.11 <
   0   5   4      104.05      114.51        5.70 o
   1   5   4      478.32      473.19       17.53 o
   2   5   4       72.51       77.22        4.01 o
   3   5   4      340.07      328.12       11.80 o
   4   5   4        3.04        4.71        1.51 o
   5   5   4        6.30       11.72        2.91 o
   6   5   4        6.60        8.19        2.98 o
   7   5   4        2.19        7.35        5.48 <
  -3   6   4        4.08        0.06        6.30 <
  -2   6   4       13.27        6.88        4.57 o
  -1   6   4      622.25      590.33       43.01 o
   0   6   4       19.62       18.54        3.52 o
   1   6   4      190.99      168.70        8.85 o
   2   6   4       35.10       44.93        3.26 o
   3   6   4        2.69        5.45        1.84 <
   4   6   4       12.94       14.61        2.06 o
   5   6   4       22.18       27.74        1.60 o
   6   6   4       22.09       24.05        4.98 o
  -2   7   4       57.30       61.31        7.87 o
  -1   7   4       24.90       12.55        6.09 o
   0   7   4       56.11       51.81        5.87 o
   1   7   4        6.10        6.73        2.22 o
   2   7   4       15.65       14.48        2.79 o
   3   7   4      211.44      202.69       11.49 o
   4   7   4       12.36       16.41        2.80 o
   5   7   4       15.68        3.28        6.97 o
   0   8   4       75.17       85.92       11.44 o
   1   8   4       21.85       23.77        6.62 o
   2   8   4       22.26       33.26        4.72 o
   3   8   4        1.94        1.16        2.04 <
   4   8   4        0.59        0.94        3.50 <
  -4  -7   5        2.10        2.23        2.81 <
  -3  -7   5        4.58        6.87        2.91 <
  -2  -7   5       22.39       17.82        4.80 o
  -1  -7   5        7.17        2.02        4.51 <
   0  -7   5        1.25       10.84        7.17 <
   1  -7   5       37.95       32.98        6.41 o
   2  -7   5       17.89       15.39        6.60 o
  -5  -6   5       -5.02        1.44        6.81 <
  -4  -6   5        1.49        0.45        1.49 <
  -3  -6   5       74.40       85.59        7.56 o
  -2  -6   5       -0.45        0.03        2.55 <
  -1  -6   5      165.32      148.04       12.34 o
   0  -6   5       -0.35        0.18        3.71 <
   1  -6   5      107.74      113.09        8.51 o
   2  -6   5       -0.20        4.65        3.78 <
   3  -6   5        7.51        1.69        4.33 <
  -6  -5   5        1.80        0.29        3.59 <
  -5  -5   5       37.58       35.67        8.34 o
  -4  -5   5       37.09       43.35        2.19 o
  -3  -5   5      166.83      144.54       11.22 o
  -2  -5   5        4.95        4.14        2.38 o
  -1  -5   5       61.71       67.57        5.67 o
   0  -5   5       50.71       50.53        4.89 o
   1  -5   5      208.80      205.19       12.72 o
   2  -5   5       37.45       33.80        4.16 o
   3  -5   5      139.71      123.43        8.98 o
   4  -5   5       12.39       15.74        3.73 o
  -6  -4   5       85.01       70.19        7.74 o
  -5  -4   5        7.62       11.46        2.98 o
  -4  -4   5       37.95       42.97        2.09 o
  -3  -4   5        5.14        9.30        2.08 o
  -2  -4   5      312.24      287.75       16.12 o
  -1  -4   5      116.14      100.58        6.82 o
   0  -4   5      261.19      256.42       15.12 o
   1  -4   5      111.30       94.79        5.91 o
   2  -4   5        5.90        8.23        2.82 o
   3  -4   5        1.49        1.30        2.29 <
   4  -4   5       17.64       14.51        2.69 o
   5  -4   5       10.82       11.33        3.82 o
  -7  -3   5        1.10        0.59        6.22 <
  -6  -3   5        6.10       11.03        3.51 <
  -5  -3   5       12.89       22.92        2.80 o
  -4  -3   5      117.29      109.76        4.33 o
  -3  -3   5        0.15        1.15        1.71 <
  -2  -3   5      588.57      602.22       21.35 o
  -1  -3   5      557.91      535.40       26.07 o
   0  -3   5       -0.60        2.10        1.90 <
   1  -3   5       18.23       20.93        2.13 o
   2  -3   5      211.99      191.76        8.44 o
   3  -3   5      140.19      127.09        6.87 o
   4  -3   5       94.48       99.47        5.05 o
   5  -3   5        2.19        2.89        2.69 <
   6  -3   5       -2.89        3.90        3.50 <
  -7  -2   5       19.80       13.34        5.07 o
  -6  -2   5       90.82       95.80        7.43 o
  -5  -2   5      137.74      125.29        6.14 o
  -4  -2   5      126.06      133.40        6.78 o
  -3  -2   5      369.62      346.86       15.44 o
  -2  -2   5      431.96      408.94       15.63 o
  -1  -2   5        1.39        0.01        1.36 <
   0  -2   5     2727.50     2931.06      112.35 o
   1  -2   5      298.16      259.96       14.32 o
   2  -2   5     2224.07     2255.09       66.02 o
   3  -2   5      122.32      112.56        5.09 o
   4  -2   5       62.57       57.38        3.32 o
   5  -2   5        3.80        3.89        1.60 o
   6  -2   5       28.52       31.20        3.52 o
  -7  -1   5       13.69       18.17        8.73 <
  -6  -1   5        1.69        0.69        1.55 <
  -5  -1   5        0.70        2.13        2.33 <
  -4  -1   5       16.65       22.00        1.93 o
  -3  -1   5        5.20        1.82        1.30 o
  -2  -1   5       36.36       47.99        2.41 o
  -1  -1   5      312.47      328.77       13.75 o
   0  -1   5       49.76       52.32        3.16 o
   1  -1   5      500.20      441.33       21.98 o
   2  -1   5      565.72      579.34       24.03 o
   3  -1   5      264.71      211.70        9.11 o
   4  -1   5      199.94      204.25        6.79 o
   5  -1   5       10.69        8.83        1.83 o
   6  -1   5       17.89       24.78        2.71 o
   7  -1   5       -0.20        1.08        2.61 <
  -6   0   5        4.16        4.13        3.34 <
  -5   0   5      111.35      107.60        7.67 o
  -4   0   5       15.88       23.59        2.28 o
  -3   0   5      123.71      121.57        6.68 o
  -2   0   5       95.76      118.61        5.29 o
  -1   0   5      189.89      187.34        9.83 o
   0   0   5      123.01       97.78        5.17 o
   1   0   5       75.62       80.99        4.99 o
   2   0   5      318.98      360.10       16.26 o
   3   0   5      509.87      472.64       19.26 o
   4   0   5       25.60       21.82        2.23 o
   5   0   5        1.10        0.35        1.51 <
   6   0   5        3.80        2.87        1.40 o
   7   0   5       32.95       24.10        3.67 o
  -6   1   5       23.79       26.89        3.67 o
  -5   1   5      102.42      114.10        7.89 o
  -4   1   5       14.18       15.25        2.38 o
  -3   1   5       51.00       35.90        3.20 o
  -2   1   5      124.46      129.46        6.75 o
  -1   1   5      857.10      896.51       34.55 o
   0   1   5     1234.12     1237.71       54.10 o
   1   1   5     1262.78     1393.55       74.25 o
   2   1   5      245.40      256.28       11.16 o
   3   1   5       57.15       79.17        3.32 o
   4   1   5        5.61        5.66        1.59 o
   5   1   5      703.31      619.83       22.28 o
   6   1   5       27.98       26.92        2.33 o
   7   1   5       51.55       45.28        3.59 o
  -6   2   5       -0.89        0.50        4.14 <
  -5   2   5       76.77       86.60        7.63 o
  -4   2   5      686.72      643.03       47.90 o
  -3   2   5      371.39      421.30       16.48 o
  -2   2   5      194.48      215.90       10.09 o
  -1   2   5      462.73      429.49       16.66 o
   0   2   5      231.85      175.37        9.99 o
   1   2   5      791.03      816.15       26.87 o
   2   2   5       61.31      115.58        3.14 o
   3   2   5     1073.89     1002.08       31.46 o
   4   2   5      355.54      362.76       11.31 o
   5   2   5       44.51       53.58        4.11 o
   6   2   5       44.09       50.22        4.67 o
   7   2   5       -3.31        0.03        5.31 <
  -5   3   5       -2.21        0.64        4.64 <
  -4   3   5       26.58       26.80        4.77 o
  -3   3   5      152.92      158.94       11.39 o
  -2   3   5       42.71       56.66        4.52 o
  -1   3   5      206.41      200.10        9.91 o
   0   3   5      434.58      418.42       20.03 o
   1   3   5      217.42      269.36        9.53 o
   2   3   5       17.10       22.34        1.41 o
   3   3   5        1.75        0.04        1.15 <
   4   3   5        5.51        5.53        1.20 o
   5   3   5       17.31       17.55        2.18 o
   6   3   5       40.20       40.77        5.71 o
   7   3   5        8.88       29.87        6.20 <
  -5   4   5        0.61        3.55        4.86 <
  -4   4   5       31.08       29.91        5.43 o
  -3   4   5       75.53       68.69        6.95 o
  -2   4   5      463.46      459.34       23.89 o
  -1   4   5      107.36      121.98        7.18 o
   0   4   5       76.98       66.88        5.89 o
   1   4   5       44.76       53.71        2.62 o
   2   4   5      329.61      365.03       11.09 o
   3   4   5        0.89        1.56        2.29 <
   4   4   5      278.49      261.23       13.77 o
   5   4   5       31.53       32.63        2.19 o
   6   4   5       14.36       15.77        3.18 o
   7   4   5        9.80        4.83        5.07 <
  -4   5   5        1.90        1.26        3.51 <
  -3   5   5      115.47      129.82       10.21 o
  -2   5   5        5.80       10.68        4.49 <
  -1   5   5      129.07      121.79        9.79 o
   0   5   5       42.26       34.53        4.60 o
   1   5   5      406.07      375.62       13.91 o
   2   5   5      405.83      392.89       15.35 o
   3   5   5      211.42      243.07       10.35 o
   4   5   5        0.75        0.13        1.42 <
   5   5   5        2.54        3.27        1.61 <
   6   5   5       53.88       64.02        6.31 o
  -3   6   5       15.13       12.53        6.69 o
  -2   6   5       11.62       14.63        5.34 o
  -1   6   5       48.96       57.64        6.52 o
   0   6   5      138.19      135.70       10.58 o
   1   6   5      264.05      267.87       11.21 o
   2   6   5        0.11        2.79        3.05 <
   3   6   5      114.19      122.59        6.73 o
   4   6   5        3.55        0.80        1.85 <
   5   6   5       54.54       49.08        4.24 o
   6   6   5        9.00        9.62        4.02 o
  -2   7   5       15.60       10.40        7.43 o
  -1   7   5       13.91       24.22        7.39 <
   0   7   5        5.00        0.04        4.95 <
   1   7   5       56.26       63.83        4.47 o
   2   7   5        8.25       11.15        2.46 o
   3   7   5      144.21      151.47        8.03 o
   4   7   5        0.75        0.53        2.51 <
   5   7   5        0.40        2.37        8.45 <
   0   8   5       87.98       78.94       10.88 o
   1   8   5       28.84       34.50        7.09 o
   2   8   5       38.63       35.39        6.06 o
   3   8   5        7.09        2.47        4.32 <
  -3  -7   6        3.31        0.02        2.51 <
  -2  -7   6        7.75        2.38        5.16 <
  -1  -7   6        8.52        8.11        4.67 <
   0  -7   6       38.44       30.85        5.33 o
   1  -7   6       34.11       24.85        5.96 o
  -5  -6   6        8.12        1.31        5.59 <
  -4  -6   6        8.82        4.75        2.02 o
  -3  -6   6       11.00       10.61        3.41 o
  -2  -6   6      157.65      146.19       12.22 o
  -1  -6   6      247.12      234.36       16.61 o
   0  -6   6       -0.20        0.00        4.42 <
   1  -6   6       12.67       11.64        3.75 o
   2  -6   6        2.79        1.91        4.28 <
   3  -6   6        2.69        0.55        4.30 <
  -6  -5   6        1.59        0.55        4.79 <
  -5  -5   6       28.52       26.62        6.73 o
  -4  -5   6       37.58       37.16        2.57 o
  -3  -5   6      122.42      128.13        8.41 o
  -2  -5   6       40.92       40.98        4.99 o
  -1  -5   6       18.74       16.64        3.11 o
   0  -5   6        2.84        5.69        2.51 <
   1  -5   6      227.71      243.07       10.86 o
   2  -5   6        5.52        4.25        2.49 o
   3  -5   6       88.92       97.78        7.36 o
   4  -5   6       11.49        8.57        3.32 o
  -6  -4   6       20.34       24.99        4.60 o
  -5  -4   6       37.33       31.08        8.07 o
  -4  -4   6        8.82        9.35        1.19 o
  -3  -4   6       30.69       30.30        2.11 o
  -2  -4   6      132.30      134.88        8.98 o
  -1  -4   6      255.54      255.52       12.77 o
   0  -4   6      149.30      146.64        8.69 o
   1  -4   6      340.40      340.36       12.55 o
   2  -4   6       21.53       23.76        2.97 o
   3  -4   6        5.71        5.14        2.29 o
   4  -4   6       24.21       27.16        3.84 o
   5  -4   6       23.04       29.07        4.42 o
  -6  -3   6        6.20       10.26        3.88 <
  -5  -3   6        3.31        2.44        2.51 <
  -4  -3   6      238.70      227.46       12.76 o
  -3  -3   6        0.40        0.73        1.37 <
  -2  -3   6      368.25      378.95       12.48 o
  -1  -3   6      139.93      122.93        8.24 o
   0  -3   6       16.03       19.26        2.44 o
   1  -3   6      270.60      266.45        9.21 o
   2  -3   6     1785.91     1679.40       53.25 o
   3  -3   6      174.77      192.22        8.20 o
   4  -3   6       52.42       46.88        3.48 o
   5  -3   6       29.70       32.53        3.60 o
   6  -3   6        2.59        0.28        4.60 <
  -6  -2   6       69.72       64.75        5.85 o
  -5  -2   6        2.24        5.38        1.11 o
  -4  -2   6      167.12      179.49        8.12 o
  -3  -2   6      114.42      118.63        5.50 o
  -2  -2   6       66.36       65.73        3.92 o
  -1  -2   6      365.60      322.30       10.90 o
   0  -2   6     2368.31     2253.51       92.31 o
   1  -2   6       -1.40        0.23        2.33 <
   2  -2   6      141.85      119.41        5.72 o
   3  -2   6      246.80      212.21        9.11 o
   4  -2   6       94.48       87.90        4.08 o
   5  -2   6       17.72       29.57        2.53 o
   6  -2   6       97.22      101.87        6.90 o
  -6  -1   6        2.00        6.44        1.81 <
  -5  -1   6       -1.09        0.00        1.65 <
  -4  -1   6       92.69       92.09        6.16 o
  -3  -1   6       83.25       85.06        5.27 o
  -2  -1   6       63.72       66.12        3.51 o
  -1  -1   6      145.02      164.36        6.66 o
   0  -1   6       12.47        2.90        1.59 o
   1  -1   6        6.46       13.73        2.27 o
   2  -1   6      158.90      156.42       10.07 o
   3  -1   6       79.21       99.42        3.92 o
   4  -1   6      312.94      287.87       11.32 o
   5  -1   6        1.49        0.13        1.49 <
   6  -1   6        4.71        4.09        2.39 o
  -6   0   6        7.25        6.89        2.60 o
  -5   0   6      170.73      178.98       10.98 o
  -4   0   6       36.60       53.80        2.98 o
  -3   0   6      229.57      228.11       10.31 o
  -2   0   6       22.13       28.91        2.61 o
  -1   0   6       32.48       32.49        3.18 o
   0   0   6       41.92       41.44        2.98 o
   1   0   6      212.67      264.48       10.15 o
   2   0   6      219.93      245.62       10.83 o
   3   0   6      442.93      453.15       17.68 o
   4   0   6        9.18       15.03        1.39 o
   5   0   6       46.38       40.11        3.27 o
   6   0   6        7.90        8.27        2.02 o
   7   0   6       16.56       16.50        3.09 o
  -6   1   6       26.43       23.65        4.01 o
  -5   1   6        3.65        2.73        2.36 <
  -4   1   6      111.22       96.68        7.31 o
  -3   1   6      531.56      564.12       22.23 o
  -2   1   6       40.67       26.33        3.50 o
  -1   1   6     7430.44     6988.15      343.08 o
   0   1   6     1257.76     1199.00       63.53 o
   1   1   6      538.04      475.72       28.32 o
   2   1   6     1063.42     1038.14       42.90 o
   3   1   6     1184.41     1211.11       45.72 o
   4   1   6        5.10        9.12        1.56 o
   5   1   6      390.06      397.32       13.82 o
   6   1   6       26.01       39.17        2.45 o
   7   1   6       40.96       43.76        3.46 o
  -6   2   6        7.96        4.98        4.36 <
  -5   2   6        0.65        0.47        3.05 <
  -4   2   6       32.72       37.23        3.48 o
  -3   2   6      959.22      903.82       39.95 o
  -2   2   6       38.63       42.93        3.62 o
  -1   2   6        8.47        6.21        2.30 o
   0   2   6     1830.20     1686.64       73.59 o
   1   2   6      775.37      775.79       24.86 o
   2   2   6       11.47        8.44        1.42 o
   3   2   6      225.06      229.27        8.01 o
   4   2   6       42.10       44.30        2.53 o
   5   2   6        6.55        5.71        2.69 o
   6   2   6       17.17       10.53        3.55 o
   7   2   6       34.05       51.98        5.78 o
  -5   3   6        3.19        5.27        4.22 <
  -4   3   6       43.09       46.10        5.83 o
  -3   3   6       19.15       19.81        3.74 o
  -2   3   6      264.72      282.24       16.54 o
  -1   3   6      197.44      171.36        9.55 o
   0   3   6      554.71      580.84       22.46 o
   1   3   6      784.65      708.62       28.23 o
   2   3   6       25.00       24.06        2.44 o
   3   3   6       49.74       52.91        2.61 o
   4   3   6       99.91       94.31        4.60 o
   5   3   6      110.60      100.61        5.89 o
   6   3   6        2.45        1.46        2.88 <
   7   3   6        8.53        7.48        4.38 <
  -5   4   6       -1.80        0.28        5.31 <
  -4   4   6       90.16      105.98        9.69 o
  -3   4   6       11.03       10.15        3.88 o
  -2   4   6      319.27      344.32       17.50 o
  -1   4   6        3.40        7.49        2.96 <
   0   4   6       42.15       45.54        4.88 o
   1   4   6       41.45       37.57        3.28 o
   2   4   6     1049.44     1010.74       40.68 o
   3   4   6       63.52       50.33        3.29 o
   4   4   6      230.93      234.06       11.27 o
   5   4   6        1.30        0.01        1.20 <
   6   4   6        5.11        1.75        5.51 <
   7   4   6      -11.09        5.07        6.59 <
  -4   5   6        2.69        2.59        3.90 <
  -3   5   6        8.21        6.72        4.36 <
  -2   5   6       19.54       25.08        4.52 o
  -1   5   6       12.40       15.10        3.54 o
   0   5   6     1220.45     1219.57       65.40 o
   1   5   6      459.28      476.31       22.31 o
   2   5   6      220.82      221.50       10.11 o
   3   5   6       10.31        4.63        1.96 o
   4   5   6        5.66        2.16        1.78 o
   5   5   6        6.28        5.22        1.49 o
   6   5   6       92.35       78.30        9.03 o
  -3   6   6       17.81       14.92        5.40 o
  -2   6   6       20.97       24.23        5.24 o
  -1   6   6       54.54       42.13        6.29 o
   0   6   6       -1.25        0.24        4.05 <
   1   6   6       14.20       19.57        3.15 o
   2   6   6       -0.10        0.04        1.64 <
   3   6   6       72.27       78.03        4.68 o
   4   6   6       34.16       45.79        3.62 o
   5   6   6       16.82       21.40        2.62 o
   6   6   6        2.59        2.16        4.80 <
  -2   7   6        0.90        0.01        8.18 <
  -1   7   6        0.79        2.68        5.67 <
   0   7   6       23.08       19.95        5.35 o
   1   7   6      205.02      187.38       15.68 o
   2   7   6        0.00        0.44        2.33 <
   3   7   6       63.77       53.76        4.96 o
   4   7   6        0.30        0.77        2.49 <
   5   7   6       -2.40        1.46        6.91 <
   0   8   6       -1.69        5.96        4.19 <
   1   8   6       11.70       19.98        4.51 o
   2   8   6       -1.15        5.45        5.29 <
   3   8   6       47.47       52.07        6.25 o
  -3  -7   7       -1.21        1.02        2.42 <
  -2  -7   7       67.08       81.88        7.21 o
  -1  -7   7       12.53       17.82        3.61 o
   0  -7   7       46.24       54.97        7.07 o
   1  -7   7       18.06        9.38        6.38 o
  -5  -6   7        0.50        0.23        7.52 <
  -4  -6   7       25.00       27.23        3.10 o
  -3  -6   7       68.24       71.57        8.15 o
  -2  -6   7       33.34       26.76        4.47 o
  -1  -6   7        9.68        9.86        3.68 o
   0  -6   7        5.55        6.80        3.34 <
   1  -6   7        2.05        0.08        4.35 <
   2  -6   7      106.92       96.56       10.96 o
   3  -6   7       12.18        9.91        6.98 <
  -5  -5   7       27.14       40.47        5.94 o
  -4  -5   7       -0.71        0.32        2.21 <
  -3  -5   7       92.07       76.50        8.74 o
  -2  -5   7        0.75        2.14        2.96 <
  -1  -5   7       33.28       31.56        4.50 o
   0  -5   7        3.75        3.41        3.02 <
   1  -5   7      203.63      198.42        9.99 o
   2  -5   7       13.47       17.24        3.08 o
   3  -5   7       11.09        9.86        3.73 o
   4  -5   7       -1.59        0.41        4.08 <
  -6  -4   7       14.90        3.83        4.48 o
  -5  -4   7        8.88       14.35        4.47 o
  -4  -4   7        2.31        4.89        1.09 o
  -3  -4   7       53.44       49.77        3.36 o
  -2  -4   7       53.21       58.02        5.09 o
  -1  -4   7      379.28      335.50       20.32 o
   0  -4   7       28.53       40.27        3.40 o
   1  -4   7       11.97       15.91        2.70 o
   2  -4   7      148.11      146.64        8.28 o
   3  -4   7       39.56       44.46        4.40 o
   4  -4   7        0.20        0.69        2.61 <
   5  -4   7       52.42       56.97        5.94 o
  -6  -3   7       32.38       29.57        6.26 o
  -5  -3   7      113.00      121.86        4.68 o
  -4  -3   7      261.33      283.78       15.43 o
  -3  -3   7      116.22      115.17        6.68 o
  -2  -3   7      157.41      169.32        6.15 o
  -1  -3   7      195.76      155.31       10.01 o
   0  -3   7      147.51      134.00        7.21 o
   1  -3   7      375.58      310.87       16.28 o
   2  -3   7       44.76       41.14        3.35 o
   3  -3   7      827.14      800.70       36.81 o
   4  -3   7       38.07       33.03        4.07 o
   5  -3   7        3.50        3.10        2.09 <
  -6  -2   7       93.17       94.33        5.87 o
  -5  -2   7       -0.15        0.14        1.13 <
  -4  -2   7       14.03       19.44        1.84 o
  -3  -2   7       17.47       18.45        2.19 o
  -2  -2   7      463.54      497.27       17.66 o
  -1  -2   7      322.21      295.11       10.43 o
   0  -2   7      230.14      310.17        9.98 o
   1  -2   7       12.87       10.96        2.53 o
   2  -2   7        2.50        0.10        2.81 <
   3  -2   7      111.72      108.86        6.13 o
   4  -2   7      216.38      219.63        8.53 o
   5  -2   7       45.83       43.50        3.79 o
   6  -2   7       76.04       62.94        5.41 o
  -6  -1   7       10.60        9.19        2.40 o
  -5  -1   7       30.16       26.91        3.31 o
  -4  -1   7      101.61      101.14        7.49 o
  -3  -1   7        2.84        3.13        1.69 <
  -2  -1   7      134.52      147.00        5.93 o
  -1  -1   7       62.16       79.62        3.51 o
   0  -1   7      126.99      135.37        6.42 o
   1  -1   7       93.31       66.86        5.41 o
   2  -1   7        8.26       10.00        2.21 o
   3  -1   7        2.89        0.93        2.34 <
   4  -1   7       19.89       24.71        1.87 o
   5  -1   7        2.19        2.77        1.60 <
   6  -1   7        1.59        0.33        2.09 <
  -6   0   7       16.22       13.91        3.49 o
  -5   0   7       84.13       76.17        7.00 o
  -4   0   7      192.69      185.49       11.23 o
  -3   0   7       97.41       95.53        5.71 o
  -2   0   7      184.43      213.05        9.65 o
  -1   0   7      590.05      580.48       26.48 o
   0   0   7      623.75      706.85       31.89 o
   1   0   7      592.75      589.36       21.62 o
   2   0   7        7.40        6.49        2.25 o
   3   0   7       86.14       82.92        5.64 o
   4   0   7       15.06       19.74        2.32 o
   5   0   7        1.99        0.05        1.30 <
   6   0   7       89.49       84.63        5.30 o
   7   0   7       28.09       27.78        3.82 o
  -6   1   7        0.00        2.14        2.60 <
  -5   1   7        3.86       10.27        2.10 <
  -4   1   7      166.58      154.43       10.01 o
  -3   1   7     1384.30     1317.90       52.19 o
  -2   1   7       22.00       22.23        2.77 o
  -1   1   7     1182.36     1168.55       57.86 o
   0   1   7      355.33      287.71       17.45 o
   1   1   7      137.51      138.41        8.05 o
   2   1   7      280.57      252.39       12.03 o
   3   1   7      167.05      149.34        8.44 o
   4   1   7      305.22      287.26       15.39 o
   5   1   7       82.81       91.87        4.00 o
   6   1   7       22.94       21.39        2.68 o
   7   1   7        0.79        0.01        3.36 <
  -6   2   7       -0.90        4.88        5.55 <
  -5   2   7       47.09       47.01        6.64 o
  -4   2   7       65.85       67.79        6.07 o
  -3   2   7       61.39       71.96        5.23 o
  -2   2   7        6.31        9.77        1.93 o
  -1   2   7        5.15        0.09        2.62 o
   0   2   7      127.92      152.60        7.03 o
   1   2   7     1125.70     1185.87       41.21 o
   2   2   7        9.05       13.50        1.47 o
   3   2   7      150.80      186.14        6.14 o
   4   2   7        8.35        7.96        1.69 o
   5   2   7       36.20       33.13        2.96 o
   6   2   7       21.44       20.08        3.49 o
   7   2   7       55.35       59.86        7.62 o
  -5   3   7       20.83       19.54        6.22 o
  -4   3   7        4.20        5.75        4.61 <
  -3   3   7        7.45       10.19        3.60 o
  -2   3   7      137.12      136.81        8.67 o
  -1   3   7      218.22      228.02       13.17 o
   0   3   7      421.93      375.56       16.42 o
   1   3   7      207.07      215.70        8.03 o
   2   3   7       41.10       51.98        3.16 o
   3   3   7       53.15       54.42        3.14 o
   4   3   7      125.12      123.20        5.82 o
   5   3   7      142.77      149.14        6.84 o
   6   3   7        1.85        4.98        2.50 <
   7   3   7        7.62        1.17        6.13 <
  -5   4   7        1.39        3.73        6.18 <
  -4   4   7      140.22      141.40       13.15 o
  -3   4   7       50.36       51.80        7.05 o
  -2   4   7      236.22      217.07       15.29 o
  -1   4   7      321.37      331.88       17.80 o
   0   4   7      417.51      426.13       20.07 o
   1   4   7       30.14       33.27        2.96 o
   2   4   7      834.37      817.41       35.48 o
   3   4   7      112.90      120.08        7.39 o
   4   4   7      329.08      304.69       15.79 o
   5   4   7        1.49        0.01        2.00 <
   6   4   7        7.06        6.64        2.93 o
   7   4   7       21.16       30.22        6.16 o
  -4   5   7        4.88        8.60        6.19 <
  -3   5   7        1.75        4.36        5.02 <
  -2   5   7      158.15      152.43       13.24 o
  -1   5   7        2.89        0.29        3.34 <
   0   5   7       42.29       38.51        5.20 o
   1   5   7       66.61       66.23        4.80 o
   2   5   7      115.90       98.92        6.78 o
   3   5   7       10.86       10.51        3.06 o
   4   5   7       14.09       17.61        2.60 o
   5   5   7        0.81        2.05        1.64 <
   6   5   7       21.72       32.59        5.78 o
  -3   6   7       37.09       43.56        6.33 o
  -2   6   7       76.21       66.91       10.28 o
  -1   6   7       55.73       53.31        7.70 o
   0   6   7        1.15        3.46        3.05 <
   1   6   7        2.46        0.00        2.33 <
   2   6   7       42.96       44.83        4.86 o
   3   6   7        0.34        2.49        3.83 <
   4   6   7      142.78      127.94        9.20 o
   5   6   7       16.41       16.29        3.22 o
   6   6   7        3.80        2.30        5.42 <
  -2   7   7        3.20        1.29        5.01 <
  -1   7   7       82.45       67.81        8.17 o
   0   7   7       12.15       10.61        3.91 o
   1   7   7      214.84      221.41       14.11 o
   2   7   7        0.30        2.60        3.80 <
   3   7   7       19.70       27.34        4.09 o
   4   7   7        7.05        5.84        2.89 o
   1   8   7        0.71        0.99        9.66 <
   2   8   7       -0.84        3.35        4.35 <
   3   8   7       67.31       59.94        9.34 o
  -3  -7   8        4.41        0.03        3.11 <
  -2  -7   8       23.72       22.45        5.06 o
  -1  -7   8       17.72       19.32        4.04 o
   0  -7   8      139.48      122.04       15.83 o
  -4  -6   8       16.56       17.44        2.36 o
  -3  -6   8       15.87       14.69        5.26 o
  -2  -6   8       16.35       13.72        4.75 o
  -1  -6   8        9.90       15.38        3.36 o
   0  -6   8        2.50        3.82        4.13 <
   1  -6   8        6.20        3.55        4.15 <
   2  -6   8       82.08       83.97       11.42 o
  -5  -5   8       39.44       36.40        9.67 o
  -4  -5   8        1.59        0.22        1.39 <
  -3  -5   8        7.74        7.73        2.88 o
  -2  -5   8        9.60        6.83        3.11 o
  -1  -5   8       41.71       42.76        4.37 o
   0  -5   8        7.49        2.48        3.11 o
   1  -5   8       78.84      100.41        7.38 o
   2  -5   8       35.05       31.57        4.50 o
   3  -5   8       -2.79        2.33        5.28 <
   4  -5   8        2.99        0.08        4.50 <
  -6  -4   8       -3.10        0.74        4.68 <
  -5  -4   8        5.02        7.40        0.99 o
  -4  -4   8       34.93       38.51        2.48 o
  -3  -4   8       73.10       85.46        4.28 o
  -2  -4   8        8.73       10.19        2.40 o
  -1  -4   8       68.52       72.93        5.29 o
   0  -4   8       23.26       28.65        2.75 o
   1  -4   8       38.44       50.30        3.35 o
   2  -4   8       -1.30        1.00        2.01 <
   3  -4   8      233.48      243.14       15.89 o
   4  -4   8        0.10        0.32        1.73 <
   5  -4   8       68.89       54.82        9.96 o
  -6  -3   8       51.70       39.24        6.76 o
  -5  -3   8       79.84       76.05        5.93 o
  -4  -3   8       47.68       47.28        4.41 o
  -3  -3   8      228.18      223.51       12.37 o
  -2  -3   8       33.30       36.27        2.94 o
  -1  -3   8      181.30      195.80        9.21 o
   0  -3   8        2.00        0.30        2.14 <
   1  -3   8      967.52      967.90       33.87 o
   2  -3   8       52.56       54.29        3.92 o
   3  -3   8      157.50      164.74        9.04 o
   4  -3   8       -2.79        1.84        2.10 <
   5  -3   8       12.82       12.44        3.01 o
  -6  -2   8       38.60       31.38        4.79 o
  -5  -2   8       14.69       11.27        2.07 o
  -4  -2   8        7.26        6.39        1.99 o
  -3  -2   8        9.50        8.60        1.77 o
  -2  -2   8      568.59      534.37       24.84 o
  -1  -2   8      332.01      330.35       11.66 o
   0  -2   8       28.25       20.96        2.92 o
   1  -2   8       39.90       29.88        4.04 o
   2  -2   8       63.45       68.01        4.69 o
   3  -2   8      179.83      179.74        8.58 o
   4  -2   8       90.06       81.10        6.07 o
   5  -2   8       67.24       62.65        4.76 o
   6  -2   8        7.02        2.37        3.29 o
  -6  -1   8       10.91        6.35        2.45 o
  -5  -1   8        9.85        5.85        2.28 o
  -4  -1   8      333.27      325.29       19.08 o
  -3  -1   8        9.80       11.04        2.16 o
  -2  -1   8      176.54      187.73        7.88 o
  -1  -1   8      131.91      125.06        6.38 o
   0  -1   8      294.12      270.33       14.68 o
   1  -1   8       80.02       82.17        4.62 o
   2  -1   8      434.11      397.98       18.58 o
   3  -1   8      181.33      174.31       12.54 o
   4  -1   8       14.67       11.25        2.07 o
   5  -1   8        5.02        0.56        1.79 o
   6  -1   8       23.33       16.61        3.19 o
  -6   0   8       17.83       27.71        3.50 o
  -5   0   8       57.09       59.45        5.34 o
  -4   0   8       60.83       55.53        4.51 o
  -3   0   8      149.60      163.82        9.17 o
  -2   0   8       74.91       64.95        4.90 o
  -1   0   8      238.85      283.50        9.90 o
   0   0   8     2523.70     2535.49       93.75 o
   1   0   8      399.73      438.71       15.79 o
   2   0   8       61.50       78.70        4.73 o
   3   0   8       38.31       38.43        3.90 o
   4   0   8      531.56      485.92       23.99 o
   5   0   8       11.63       11.60        2.18 o
   6   0   8      124.10      124.59        7.13 o
   7   0   8        9.80        0.30        5.01 o
  -6   1   8        2.30        4.92        3.95 <
  -5   1   8        4.49        4.46        2.99 <
  -4   1   8       20.31       24.36        3.00 o
  -3   1   8       85.66       77.39        6.20 o
  -2   1   8      209.47      233.23       12.42 o
  -1   1   8      869.91      858.87       43.29 o
   0   1   8       51.85       57.16        4.12 o
   1   1   8      138.09      151.54        7.55 o
   2   1   8      262.39      288.68       15.46 o
   3   1   8      259.06      312.00       10.54 o
   4   1   8      252.67      265.35       12.62 o
   5   1   8        0.90        0.28        2.68 <
   6   1   8       25.91       17.89        2.75 o
   7   1   8       25.30       22.52        4.63 o
  -5   2   8       96.26       98.64        8.80 o
  -4   2   8        1.25        0.46        2.47 <
  -3   2   8       38.69       41.40        3.92 o
  -2   2   8       59.45       52.96        5.27 o
  -1   2   8       13.37       13.49        2.96 o
   0   2   8       38.94       34.64        3.66 o
   1   2   8      675.48      655.59       28.02 o
   2   2   8      115.80      119.19        5.09 o
   3   2   8       55.97       53.19        2.99 o
   4   2   8       42.29       45.96        2.87 o
   5   2   8       94.19       98.82        5.45 o
   6   2   8        7.59       16.25        3.06 o
   7   2   8        9.72        2.32        3.75 o
  -5   3   8        6.15        5.72        5.29 <
  -4   3   8       38.22       40.57        6.50 o
  -3   3   8      498.22      487.08       33.73 o
  -2   3   8      196.90      185.03       12.34 o
  -1   3   8      599.54      592.96       26.71 o
   0   3   8       12.87       11.06        2.57 o
   1   3   8       78.79       65.56        3.98 o
   2   3   8       -0.46        1.84        1.87 <
   3   3   8      661.04      641.36       21.61 o
   4   3   8       20.52       22.78        2.22 o
   5   3   8      291.22      273.83       14.19 o
   6   3   8       -0.05        0.15        4.04 <
   7   3   8       -1.21        0.12        4.22 <
  -4   4   8      153.68      170.46       15.00 o
  -3   4   8       11.26       13.91        5.10 o
  -2   4   8       76.19       70.87        7.55 o
  -1   4   8      111.53      111.61        8.26 o
   0   4   8      224.93      235.15       13.94 o
   1   4   8     1459.30     1304.82       56.78 o
   2   4   8      433.06      407.84       18.04 o
   3   4   8      155.21      149.31        8.90 o
   4   4   8       18.60       28.13        2.54 o
   5   4   8        9.45        9.40        2.24 o
   6   4   8        3.09        2.85        1.85 <
   7   4   8       64.32       53.40        9.46 o
  -4   5   8        5.90        7.41        6.71 <
  -3   5   8        2.19        4.27        3.71 <
  -2   5   8       99.35      105.13       10.12 o
  -1   5   8       69.15       71.46        7.07 o
   0   5   8       13.47        8.41        4.03 o
   1   5   8       91.27      104.20        6.43 o
   2   5   8       21.89       22.18        3.53 o
   3   5   8       83.92       82.63        6.12 o
   4   5   8      127.01      139.77       10.66 o
   5   5   8       21.93       11.28        3.17 o
   6   5   8       14.52       15.33        6.32 o
  -3   6   8       59.75       46.15        9.28 o
  -2   6   8       62.73       79.11        6.97 o
  -1   6   8       -4.05        0.02        7.35 <
   0   6   8       -0.70        2.10        3.22 <
   1   6   8       -0.25        0.46        4.68 <
   2   6   8      193.08      198.15       10.95 o
   3   6   8        6.96        4.69        2.88 o
   4   6   8        1.50        1.31        2.19 <
   5   6   8        4.01        0.01        2.50 <
   6   6   8       11.70        5.42        4.99 o
  -1   7   8      122.99      123.90       13.97 o
   0   7   8       76.17       68.35        9.64 o
   1   7   8       88.07       92.02        8.52 o
   2   7   8       47.19       49.42        5.99 o
   3   7   8       10.24        9.17        3.10 o
   4   7   8       32.78       47.31        5.73 o
   1   8   8       11.29        5.86        6.18 <
   2   8   8        2.79        8.61        6.58 <
  -2  -7   9       18.06       29.20        5.01 o
  -1  -7   9       14.29       21.59        5.07 o
   0  -7   9        9.30       14.04        5.43 <
  -4  -6   9       38.19       37.30        5.19 o
  -3  -6   9        3.85        1.59        5.09 <
  -2  -6   9        6.26        5.47        3.25 <
  -1  -6   9       17.23       14.41        3.99 o
   0  -6   9       66.65       68.49        8.23 o
   1  -6   9        5.49        2.04        5.63 <
   2  -6   9       80.10       74.76       11.36 o
  -5  -5   9       -0.79        2.31        8.12 <
  -4  -5   9       13.62       17.66        2.21 o
  -3  -5   9        7.02        5.03        2.12 o
  -2  -5   9       16.28       18.29        3.69 o
  -1  -5   9        4.06        0.96        3.57 <
   0  -5   9       72.46       67.92        6.54 o
   1  -5   9        8.43        8.25        2.71 o
   2  -5   9        0.50        1.77        4.68 <
   3  -5   9        6.71       10.18        6.58 <
  -5  -4   9       16.40       15.31        1.70 o
  -4  -4   9       20.52       18.48        2.17 o
  -3  -4   9      391.98      348.36       26.35 o
  -2  -4   9       11.23        9.87        3.05 o
  -1  -4   9      104.79       96.43        7.21 o
   0  -4   9       73.41       71.84        5.52 o
   1  -4   9       63.69       63.27        5.83 o
   2  -4   9      117.51      117.12        7.15 o
   3  -4   9       89.11       75.21        6.42 o
   4  -4   9       19.36       34.95        6.07 o
  -6  -3   9       -3.61        0.98        3.50 <
  -5  -3   9       81.81       77.45        6.03 o
  -4  -3   9        3.14        3.56        1.91 <
  -3  -3   9       19.36       21.52        2.93 o
  -2  -3   9       32.04       34.79        3.06 o
  -1  -3   9      306.48      264.58       14.57 o
   0  -3   9        2.75        0.26        1.89 <
   1  -3   9      409.40      406.97       21.58 o
   2  -3   9        3.80        0.05        2.11 <
   3  -3   9       18.84       23.61        2.78 o
   4  -3   9       -1.00        0.11        4.80 <
   5  -3   9       31.25       36.66        5.25 o
  -6  -2   9       11.90        3.90        4.07 o
  -5  -2   9        4.09        3.33        2.16 <
  -4  -2   9       32.93       32.92        3.67 o
  -3  -2   9       85.75       88.17        6.24 o
  -2  -2   9      151.59      166.87        7.63 o
  -1  -2   9      451.38      467.56       17.21 o
   0  -2   9        6.26        3.40        2.37 o
   1  -2   9        4.54        2.48        2.03 o
   2  -2   9       83.86       86.87        6.75 o
   3  -2   9      301.37      255.94       13.19 o
   4  -2   9        2.31        0.35        2.10 <
   5  -2   9       53.29       40.95        4.67 o
   6  -2   9        6.10        0.54        5.38 <
  -6  -1   9       57.84       63.34        6.17 o
  -5  -1   9       -0.39        3.22        2.57 <
  -4  -1   9       12.69       13.96        2.56 o
  -3  -1   9      171.22      204.13        8.47 o
  -2  -1   9       45.33       42.44        3.73 o
  -1  -1   9       29.60       32.12        3.11 o
   0  -1   9      463.98      522.45       19.00 o
   1  -1   9      161.57      156.00        7.25 o
   2  -1   9      227.71      222.64       10.87 o
   3  -1   9       83.31       84.66        7.32 o
   4  -1   9       22.75       18.17        2.38 o
   5  -1   9       17.64       18.68        2.60 o
   6  -1   9       33.76       23.99        4.65 o
  -6   0   9        5.81        8.14        5.29 <
  -5   0   9        0.00        1.02        3.09 <
  -4   0   9       49.93       47.99        5.35 o
  -3   0   9      296.83      325.36       17.95 o
  -2   0   9     1470.09     1457.43       72.48 o
  -1   0   9       12.92        9.04        2.18 o
   0   0   9     1081.96     1019.59       62.34 o
   1   0   9      365.76      349.70       15.88 o
   2   0   9       29.98       16.29        3.46 o
   3   0   9      205.54      191.92       11.28 o
   4   0   9      412.75      382.19       20.86 o
   5   0   9       35.05       44.37        2.96 o
   6   0   9       32.15       32.44        3.18 o
  -6   1   9       -1.24        0.28        4.12 <
  -5   1   9       35.66       27.39        4.87 o
  -4   1   9       19.20       21.16        3.00 o
  -3   1   9        3.45        3.65        2.71 <
  -2   1   9        2.30        0.28        2.81 <
  -1   1   9       36.36       42.00        3.62 o
   0   1   9      244.04      236.20       12.81 o
   1   1   9      150.75      127.77        8.46 o
   2   1   9       11.50        4.91        2.14 o
   3   1   9      190.72      179.59        8.18 o
   4   1   9       22.01       22.53        2.78 o
   5   1   9        4.49        3.28        2.69 <
   6   1   9        7.29        6.94        2.21 o
   7   1   9        1.69        0.01        3.48 <
  -5   2   9       82.06       90.88        6.57 o
  -4   2   9       42.61       53.58        4.53 o
  -3   2   9        0.86        0.72        3.79 <
  -2   2   9        0.00        0.20        2.18 <
  -1   2   9      153.44      149.57        8.29 o
   0   2   9       89.69       85.12        6.27 o
   1   2   9      295.77      327.01       12.10 o
   2   2   9       18.46       14.24        2.44 o
   3   2   9       37.10       41.77        2.64 o
   4   2   9        1.65        0.10        1.67 <
   5   2   9       81.09       78.60        5.74 o
   6   2   9       25.78       23.30        4.03 o
   7   2   9       13.40       14.01        6.73 o
  -5   3   9        4.63        7.60        5.16 <
  -4   3   9       62.42       61.81        7.35 o
  -3   3   9      336.92      372.91       23.71 o
  -2   3   9        5.45        8.60        2.14 o
  -1   3   9      412.93      411.07       18.31 o
   0   3   9       22.33       15.82        3.15 o
   1   3   9      617.28      611.64       22.69 o
   2   3   9        0.30        1.80        1.57 <
   3   3   9      700.14      697.01       27.80 o
   4   3   9        6.41        5.73        1.87 o
   5   3   9      114.93      123.40        7.29 o
   6   3   9        0.50        0.46        2.68 <
   7   3   9        7.29        6.59        4.70 <
  -4   4   9       48.97       60.22        8.57 o
  -3   4   9       46.79       42.17        6.50 o
  -2   4   9       -1.44        0.01        2.71 <
  -1   4   9      279.27      295.62       18.38 o
   0   4   9       -1.85        0.50        3.35 <
   1   4   9     1276.99     1286.86       51.75 o
   2   4   9       -0.55        0.04        2.73 <
   3   4   9       36.24       39.48        4.17 o
   4   4   9       13.91       21.97        2.22 o
   5   4   9       10.36       12.65        2.21 o
   6   4   9        0.75        0.10        1.78 <
  -3   5   9        5.11        0.67        5.51 <
  -2   5   9       88.65       75.85       10.73 o
  -1   5   9       36.39       35.04        5.10 o
   0   5   9       74.56       75.11        7.41 o
   1   5   9       34.34       35.03        3.66 o
   2   5   9      178.62      194.71       12.28 o
   3   5   9       29.79       36.96        3.85 o
   4   5   9       14.25        9.47        2.84 o
   5   5   9       63.76       82.44        5.90 o
   6   5   9        7.40        4.94        3.81 <
  -2   6   9       35.16       41.35        6.52 o
  -1   6   9        2.05        3.48        6.30 <
   0   6   9       44.92       35.72        7.24 o
   1   6   9        3.76        0.18        3.32 <
   2   6   9      303.28      303.78       22.63 o
   3   6   9        1.50        1.91        2.30 <
   4   6   9       26.55       20.78        4.12 o
   5   6   9        3.41        8.16        2.60 <
  -1   7   9       59.75       79.43       10.67 o
   0   7   9       59.76       66.77        8.73 o
   1   7   9       50.74       60.63        7.21 o
   2   7   9        2.41        0.02        4.13 <
   3   7   9        1.21        6.60        3.57 <
   4   7   9      113.61       96.59       10.61 o
  -3  -6  10       -1.21        0.06        2.42 <
  -2  -6  10       -0.10        0.23        6.30 <
  -1  -6  10        4.30        5.18        4.61 <
   0  -6  10       44.23       49.31        6.91 o
   1  -6  10       10.70        9.14        5.03 o
   2  -6  10       10.63       10.92        7.11 <
  -4  -5  10        6.10        4.97        2.12 o
  -3  -5  10       14.98       15.83        2.63 o
  -2  -5  10       63.46       61.49        7.29 o
  -1  -5  10       15.19       14.80        3.66 o
   0  -5  10       23.64       21.14        4.87 o
   1  -5  10        3.86        1.50        3.39 <
   2  -5  10       11.90        7.38        3.93 o
   3  -5  10        5.52        0.40        4.70 <
  -5  -4  10       21.34       30.65        5.82 o
  -4  -4  10        9.95       13.63        2.60 o
  -3  -4  10      106.20      114.14        7.63 o
  -2  -4  10       27.15       27.73        3.56 o
  -1  -4  10       33.28       43.93        4.50 o
   0  -4  10       26.60       24.03        4.15 o
   1  -4  10       55.48       55.41        5.53 o
   2  -4  10      127.24      117.98        8.12 o
   3  -4  10        4.49        2.55        3.39 <
   4  -4  10       40.58       48.78        8.15 o
  -5  -3  10       44.03       50.46        4.86 o
  -4  -3  10        9.06        9.26        2.66 o
  -3  -3  10        1.16        0.14        1.85 <
  -2  -3  10        4.58        5.21        2.08 o
  -1  -3  10      393.65      389.16       18.39 o
   0  -3  10       -0.95        1.34        1.70 <
   1  -3  10      301.74      325.84       18.38 o
   2  -3  10       23.23       21.94        3.18 o
   3  -3  10       20.79       13.72        3.47 o
   4  -3  10       28.41       39.75        4.69 o
   5  -3  10       83.54       99.12       12.98 o
  -6  -2  10        7.40       10.50        4.03 <
  -5  -2  10        1.16        0.97        1.98 <
  -4  -2  10       26.35       23.97        3.78 o
  -3  -2  10      216.78      213.64       13.56 o
  -2  -2  10       56.51       52.64        4.51 o
  -1  -2  10      143.17      148.36        9.73 o
   0  -2  10      105.61      108.03        6.98 o
   1  -2  10        8.70       11.11        2.44 o
   2  -2  10      164.54      156.64       10.27 o
   3  -2  10      249.17      253.63       12.98 o
   4  -2  10       10.50       17.65        3.18 o
   5  -2  10       10.37        8.90        2.77 o
  -6  -1  10       17.14       16.57        5.38 o
  -5  -1  10      112.40      106.92        7.59 o
  -4  -1  10       47.25       48.50        3.91 o
  -3  -1  10       10.15       12.19        2.48 o
  -2  -1  10      228.16      219.48       12.48 o
  -1  -1  10      287.99      292.68       13.95 o
   0  -1  10      403.41      386.04       18.68 o
   1  -1  10      652.55      661.12       40.74 o
   2  -1  10      246.66      238.40       13.52 o
   3  -1  10       44.37       42.36        4.79 o
   4  -1  10       22.52       16.33        3.70 o
   5  -1  10       96.24       98.70        6.08 o
   6  -1  10       -2.40        2.66        3.10 <
  -6   0  10        9.56       19.20        5.56 <
  -5   0  10        4.26        3.72        2.79 <
  -4   0  10       44.28       49.23        5.38 o
  -3   0  10      188.30      177.03       14.45 o
  -2   0  10      463.58      439.68       26.72 o
  -1   0  10       51.72       49.49        4.11 o
   0   0  10        7.75        5.82        2.72 o
   1   0  10       -1.10        0.19        1.71 <
   2   0  10       67.67       67.29        6.20 o
   3   0  10       71.10       72.98        6.60 o
   4   0  10       97.01       91.35        6.61 o
   5   0  10       65.12       66.47        4.20 o
   6   0  10       11.02        3.18        3.32 o
  -5   1  10       28.86       28.16        4.71 o
  -4   1  10      134.68      153.27       11.51 o
  -3   1  10       48.90       39.89        5.36 o
  -2   1  10       19.85       21.49        3.90 o
  -1   1  10       14.25       12.86        3.19 o
   0   1  10       36.85       38.79        2.98 o
   1   1  10      142.63      130.02        8.63 o
   2   1  10      266.51      266.88       14.19 o
   3   1  10        0.90        0.63        2.90 <
   4   1  10       10.35       12.93        2.02 o
   5   1  10        2.55        1.44        2.96 <
   6   1  10       20.61       21.10        3.36 o
  -5   2  10       22.15       27.70        4.29 o
  -4   2  10       41.11       38.29        4.44 o
  -3   2  10       73.46       75.94        5.98 o
  -2   2  10       83.26       99.07        6.97 o
  -1   2  10      996.69      901.70       42.62 o
   0   2  10      290.10      293.33       12.96 o
   1   2  10       50.06       45.32        4.48 o
   2   2  10       -0.06        0.54        2.09 <
   3   2  10       44.11       54.50        2.80 o
   4   2  10      105.47      118.05        6.25 o
   5   2  10       32.08       30.99        3.28 o
   6   2  10       23.45       30.54        4.35 o
  -5   3  10       78.15       64.40       10.08 o
  -4   3  10       -1.69        2.47        6.57 <
  -3   3  10      494.95      469.83       30.46 o
  -2   3  10        0.50        0.94        3.28 <
  -1   3  10       67.67       50.00        6.55 o
   0   3  10        9.95       21.93        3.68 o
   1   3  10     1392.07     1362.40       48.67 o
   2   3  10      321.15      316.45       16.59 o
   3   3  10      594.44      559.86       26.28 o
   4   3  10      143.07      152.15        8.53 o
   5   3  10       29.63       29.87        3.09 o
   6   3  10       14.31       12.52        2.91 o
  -4   4  10        1.21        0.70        4.31 <
  -3   4  10        5.14        6.12        4.55 <
  -2   4  10       29.65       20.37        6.09 o
  -1   4  10      250.98      244.68       17.83 o
   0   4  10       37.31       48.21        5.20 o
   1   4  10       30.88       21.47        3.88 o
   2   4  10      477.92      452.84       22.82 o
   3   4  10        5.69        7.68        1.90 o
   4   4  10       -1.83        0.06        2.34 <
   5   4  10      229.45      216.80       12.15 o
   6   4  10        1.20        0.86        2.22 <
  -3   5  10       68.72       58.66        7.96 o
  -2   5  10       32.72       34.96        6.90 o
  -1   5  10       89.72       93.44        9.09 o
   0   5  10        2.25        3.00        4.20 <
   1   5  10        0.84        1.08        2.35 <
   2   5  10       -0.30        1.22        3.66 <
   3   5  10      198.18      196.72       16.04 o
   4   5  10        3.19        2.19        2.71 <
   5   5  10       23.03       16.42        4.00 o
   6   5  10        5.11        5.44        3.30 <
  -2   6  10       13.18        9.68        5.30 o
  -1   6  10       29.70       37.36        5.78 o
   0   6  10      233.50      239.06       17.30 o
   1   6  10       16.03       12.46        4.36 o
   2   6  10      171.55      162.75       12.90 o
   3   6  10       -0.75        0.01        3.07 <
   4   6  10        0.26        0.06        2.82 <
   5   6  10       12.26       16.42        3.82 o
  -1   7  10        8.88        1.74        6.20 <
   0   7  10       51.08       46.76        9.24 o
   1   7  10       17.65       10.67        6.61 o
   2   7  10       16.05       24.89        4.06 o
   3   7  10        1.45        1.91        4.62 <
   4   7  10       30.42       37.13        5.76 o
  -3  -6  11        5.11        4.73        2.49 o
  -2  -6  11        6.65        8.50        3.97 <
  -1  -6  11       11.76       10.86        4.81 o
   0  -6  11       12.67       23.69        4.81 o
   1  -6  11       43.56       47.94        7.85 o
  -4  -5  11       13.40       18.30        2.42 o
  -3  -5  11       -3.31        0.41        2.69 <
  -2  -5  11       84.60       76.23        7.78 o
  -1  -5  11        1.75        0.05        4.00 <
   0  -5  11        3.00        4.11        4.25 <
   1  -5  11       -0.75        0.05        3.81 <
   2  -5  11       26.36       29.09        5.73 o
   3  -5  11       36.24       42.79        9.75 o
  -5  -4  11       -3.20        8.46        4.90 <
  -4  -4  11       28.96       22.75        3.99 o
  -3  -4  11       12.87        8.57        3.02 o
  -2  -4  11        8.39        6.47        2.66 o
  -1  -4  11        8.36        8.92        2.63 o
   0  -4  11       64.89       53.56        4.84 o
   1  -4  11        7.66        4.47        2.66 o
   2  -4  11      146.48      148.64       12.44 o
   3  -4  11        9.00       14.78        5.88 <
   4  -4  11        9.49        5.31        7.70 <
  -5  -3  11        6.08        5.85        2.97 o
  -4  -3  11       -1.75        1.36        2.01 <
  -3  -3  11       39.77       37.68        3.97 o
  -2  -3  11        8.73        9.82        3.12 o
  -1  -3  11      158.52      155.51       11.57 o
   0  -3  11       10.06        8.44        3.22 o
   1  -3  11       32.41       38.92        4.05 o
   2  -3  11        0.89        1.62        2.59 <
   3  -3  11       37.21       38.07        4.27 o
   4  -3  11       10.89       13.52        2.90 o
   5  -3  11       15.52       12.44        7.64 o
  -5  -2  11      113.12      105.23        9.76 o
  -4  -2  11        4.74        4.00        2.47 <
  -3  -2  11      142.26      154.62       10.80 o
  -2  -2  11      120.17      117.60        7.31 o
  -1  -2  11       17.24       21.87        3.58 o
   0  -2  11        5.54        6.28        2.33 o
   1  -2  11      135.84      119.42        8.24 o
   2  -2  11       11.98        5.59        3.94 o
   3  -2  11      156.38      150.41       12.01 o
   4  -2  11       23.43       21.60        3.39 o
   5  -2  11       -0.50        5.01        5.69 <
  -5  -1  11       14.01       15.68        2.96 o
  -4  -1  11       -0.80        0.19        3.41 <
  -3  -1  11      200.24      178.18       10.52 o
  -2  -1  11      125.56      146.20        8.30 o
  -1  -1  11     1136.05     1088.02       59.45 o
   0  -1  11        2.40        0.62        2.91 <
   1  -1  11      588.07      592.04       30.41 o
   2  -1  11       54.06       58.57        5.59 o
   3  -1  11       22.37       19.98        4.18 o
   4  -1  11       11.60       16.37        3.74 o
   5  -1  11      150.31      142.77        8.09 o
   6  -1  11        3.61        0.64        3.12 <
  -5   0  11       -0.54        1.20        3.36 <
  -4   0  11       69.22       64.28        7.60 o
  -3   0  11       17.60       24.52        3.54 o
  -2   0  11       -1.36        0.11        1.56 <
  -1   0  11      229.11      244.24       11.38 o
   0   0  11        1.34        2.46        2.26 <
   1   0  11      628.03      590.72       32.55 o
   2   0  11      166.82      164.51       10.22 o
   3   0  11      144.59      136.88       10.49 o
   4   0  11       25.78       21.72        3.89 o
   5   0  11       -1.49        0.03        2.29 <
   6   0  11       -4.08        0.05        3.27 <
  -5   1  11        3.24        3.36        3.91 <
  -4   1  11       76.31       66.21        6.68 o
  -3   1  11        5.60        1.14        3.21 <
  -2   1  11        6.34        0.01        3.19 o
  -1   1  11       13.40       11.63        3.42 o
   0   1  11      208.52      204.15       11.27 o
   1   1  11        4.35        5.60        2.24 <
   2   1  11       10.45        8.20        2.46 o
   3   1  11        8.69        9.25        2.67 o
   4   1  11        8.60        5.91        2.21 o
   5   1  11        4.63        5.29        2.22 o
   6   1  11       14.60       11.55        3.84 o
  -5   2  11        1.64        0.02        5.54 <
  -4   2  11       11.77        9.85        2.84 o
  -3   2  11       41.09       40.68        4.56 o
  -2   2  11      200.03      183.81       12.75 o
  -1   2  11      156.97      156.89        9.98 o
   0   2  11      313.57      301.37       20.24 o
   1   2  11       -1.10        1.20        1.40 <
   2   2  11       15.65       16.71        3.59 o
   3   2  11        6.75        2.10        2.41 o
   4   2  11      402.41      393.74       19.66 o
   5   2  11        9.95        8.81        2.61 o
   6   2  11       31.01       30.40        4.94 o
  -4   3  11       19.00       17.21        5.88 o
  -3   3  11      139.97      162.11       11.45 o
  -2   3  11       11.32       15.28        2.96 o
  -1   3  11       -1.64        2.01        3.37 <
   0   3  11       49.03       41.54        5.44 o
   1   3  11       80.67       88.81        5.71 o
   2   3  11      947.73      935.39       45.95 o
   3   3  11      320.24      337.50       15.47 o
   4   3  11       28.90       31.09        2.97 o
   5   3  11       30.95       27.60        3.34 o
   6   3  11       10.76        8.27        2.66 o
  -4   4  11       35.40       36.15        8.69 o
  -3   4  11       11.34       11.84        5.17 o
  -2   4  11        5.85        1.15        3.87 <
  -1   4  11       69.64       67.38        7.18 o
   0   4  11       31.20       33.31        4.02 o
   1   4  11      150.82      158.74        8.55 o
   2   4  11        9.45        7.12        2.33 o
   3   4  11       97.69      103.65        8.74 o
   4   4  11        4.70        0.92        2.46 <
   5   4  11       74.60       70.43        5.34 o
   6   4  11       34.82       40.86        4.78 o
  -3   5  11      145.93      142.06       14.74 o
  -2   5  11       10.50        5.62        4.47 o
  -1   5  11        5.99        1.18        3.59 <
   0   5  11        6.90        6.69        4.91 <
   1   5  11       71.77       92.93        7.01 o
   2   5  11       28.42       33.88        4.18 o
   3   5  11      155.95      145.93       10.21 o
   4   5  11       31.38       25.11        5.05 o
   5   5  11        4.39        3.40        3.61 <
   6   5  11       -2.50        0.01        4.80 <
  -2   6  11       64.16       68.47       10.25 o
  -1   6  11       70.22       68.85        9.05 o
   0   6  11       93.53       95.62       10.73 o
   1   6  11       69.09       65.43        6.74 o
   2   6  11       16.12       16.38        3.45 o
   3   6  11        0.14        0.55        2.40 <
   4   6  11       -1.10        0.09        4.17 <
   5   6  11       66.21       64.53        8.44 o
   0   7  11       20.21       20.33        6.54 o
   1   7  11        4.04        0.02        4.61 <
   2   7  11        3.34        6.35        3.71 <
   3   7  11       42.46       50.88        7.67 o
   4   7  11       37.17       35.30        6.16 o
  -2  -6  12       14.52       13.24        4.42 o
  -1  -6  12       13.58       14.70        5.97 o
   0  -6  12       11.57        9.86        5.94 <
  -3  -5  12       25.91       32.85        3.66 o
  -2  -5  12       66.78       63.96        7.53 o
  -1  -5  12        0.35        0.01        3.47 <
   0  -5  12        9.04       12.55        3.45 o
   1  -5  12       34.28       34.02        6.36 o
   2  -5  12       33.49       34.10        7.29 o
  -4  -4  12       15.11       19.00        3.56 o
  -3  -4  12        9.24       11.37        3.28 o
  -2  -4  12       32.10       31.14        5.50 o
  -1  -4  12        1.74        1.40        2.55 <
   0  -4  12       67.84       63.11        6.74 o
   1  -4  12       25.06       20.57        4.11 o
   2  -4  12       21.63       22.38        4.00 o
   3  -4  12        5.02        3.01        4.93 <
  -5  -3  12        0.59        0.96        5.33 <
  -4  -3  12       -1.30        2.56        2.15 <
  -3  -3  12       23.05       25.68        3.20 o
  -2  -3  12       93.54       93.87        9.11 o
  -1  -3  12       49.16       49.09        6.25 o
   0  -3  12       53.80       65.20        4.65 o
   1  -3  12       -1.20        2.03        2.98 <
   2  -3  12        4.39        0.16        2.89 <
   3  -3  12        7.51       14.22        3.51 o
   4  -3  12       28.52       27.51        7.05 o
  -5  -2  12       35.50       39.69        5.02 o
  -4  -2  12        5.36        5.84        2.18 o
  -3  -2  12       53.89       56.70        5.43 o
  -2  -2  12       65.94       74.18        5.45 o
  -1  -2  12       64.78       72.57        6.52 o
   0  -2  12       25.66       24.99        3.98 o
   1  -2  12      546.41      531.43       28.80 o
   2  -2  12       60.40       56.30        5.87 o
   3  -2  12       83.26       79.69        8.75 o
   4  -2  12        3.88        1.04        2.68 <
   5  -2  12       13.32        8.32        5.84 o
  -5  -1  12       14.06       15.88        3.79 o
  -4  -1  12       -0.50        0.01        2.98 <
  -3  -1  12        6.69        6.80        2.97 o
  -2  -1  12       73.36       80.96        5.42 o
  -1  -1  12     1513.22     1427.77       73.01 o
   0  -1  12        1.05        1.54        2.77 <
   1  -1  12       61.47       52.43        5.17 o
   2  -1  12       73.79       80.70        6.21 o
   3  -1  12      106.28      107.70        8.63 o
   4  -1  12       18.45       23.81        4.83 o
   5  -1  12       60.53       60.89        6.54 o
  -5   0  12        2.10        4.06        3.65 <
  -4   0  12       56.37       52.86        5.66 o
  -3   0  12       74.15       65.74        6.57 o
  -2   0  12       80.11       88.25        5.55 o
  -1   0  12        4.41        0.52        2.27 <
   0   0  12      201.93      190.88       13.21 o
   1   0  12      181.99      188.50       14.13 o
   2   0  12       37.58       38.34        4.84 o
   3   0  12      333.62      299.70       23.34 o
   4   0  12        7.72        3.93        4.38 <
   5   0  12        5.36        2.26        3.02 <
   6   0  12        9.18        0.97        3.51 o
  -5   1  12       10.28        9.00        4.30 o
  -4   1  12        4.39        5.52        3.09 <
  -3   1  12       10.94       11.79        3.48 o
  -2   1  12       13.17       13.49        3.69 o
  -1   1  12       18.31       17.40        3.14 o
   0   1  12      245.20      241.99       14.62 o
   1   1  12      184.59      183.95       11.18 o
   2   1  12       57.32       63.14        5.76 o
   3   1  12        8.90        4.96        2.66 o
   4   1  12       80.11       79.72        5.30 o
   5   1  12       49.56       49.97        4.94 o
   6   1  12       16.89       10.79        4.68 o
  -4   2  12       91.52       91.84        7.80 o
  -3   2  12       17.76       19.86        5.35 o
  -2   2  12      175.72      173.47       14.55 o
  -1   2  12       51.73       51.42        5.78 o
   0   2  12       46.19       43.88        4.82 o
   1   2  12      187.15      184.39       13.57 o
   2   2  12     1029.84     1025.37       56.97 o
   3   2  12       17.27       20.72        3.34 o
   4   2  12      333.62      325.84       17.75 o
   5   2  12       13.81       13.45        2.62 o
   6   2  12        4.80        5.01        3.77 <
  -4   3  12      139.64      138.02       13.64 o
  -3   3  12       13.36        9.53        3.58 o
  -2   3  12       17.53       21.47        3.76 o
  -1   3  12        0.99        1.80        3.72 <
   0   3  12      170.66      204.11       13.30 o
   1   3  12       64.93       61.41        4.85 o
   2   3  12       19.68       24.24        3.08 o
   3   3  12       80.56       93.39        6.42 o
   4   3  12       10.92       13.10        3.25 o
   5   3  12       16.64       17.69        2.94 o
   6   3  12       49.85       57.41        7.22 o
  -3   4  12      201.07      171.08       18.15 o
  -2   4  12       21.78       19.57        5.17 o
  -1   4  12      183.28      171.82       16.55 o
   0   4  12       93.56       86.95        6.90 o
   1   4  12        3.85        2.69        2.15 <
   2   4  12        1.20        7.66        2.63 <
   3   4  12       34.69       37.91        4.15 o
   4   4  12       48.61       50.66        5.49 o
   5   4  12        8.76       11.50        2.81 o
   6   4  12        9.67       16.10        3.11 o
  -2   5  12       41.60       34.36        7.22 o
  -1   5  12        5.06        8.82        4.85 <
   0   5  12        0.25        0.30        4.59 <
   1   5  12      435.38      432.05       26.72 o
   2   5  12       18.80       21.97        4.34 o
   3   5  12      166.45      155.90       13.18 o
   4   5  12        0.00        0.97        2.57 <
   5   5  12        1.56        1.55        4.03 <
  -1   6  12      310.11      290.58       33.11 o
   0   6  12       52.57       59.18        8.05 o
   1   6  12       51.29       60.34        6.49 o
   2   6  12        7.05        7.62        4.27 <
   3   6  12      187.84      156.48       13.88 o
   4   6  12        4.26        2.75        4.70 <
   1   7  12        2.55        0.89        4.46 <
   2   7  12       -0.50       20.02        6.39 <
   3   7  12       14.59       15.65        5.74 o
  -3  -5  13        7.62        9.18        3.31 o
  -2  -5  13       -2.89        0.34        2.79 <
  -1  -5  13       -0.25        0.09        4.93 <
   0  -5  13        3.05        4.54        5.20 <
   1  -5  13       43.75       44.68        7.38 o
   2  -5  13        1.48        1.64        6.34 <
  -4  -4  13       12.19        7.29        4.11 o
  -3  -4  13        3.48        0.09        2.99 <
  -2  -4  13       22.20       35.89        5.42 o
  -1  -4  13       21.66       22.21        4.68 o
   0  -4  13       70.67       77.98        7.04 o
   1  -4  13        4.30        1.66        3.05 <
   2  -4  13       -3.04        0.41        3.34 <
   3  -4  13        1.69       12.03        5.98 <
  -4  -3  13       28.09       27.21        4.94 o
  -3  -3  13       29.01       25.95        4.65 o
  -2  -3  13      109.94      101.32       10.10 o
  -1  -3  13       -1.70        0.51        3.52 <
   0  -3  13       -1.05        0.01        2.55 <
   1  -3  13       29.09       27.95        4.69 o
   2  -3  13       37.04       38.59        5.81 o
   3  -3  13        1.30        0.30        2.90 <
   4  -3  13        2.89        7.59        4.18 <
  -5  -2  13       19.45       20.50        5.99 o
  -4  -2  13       20.62       21.54        3.71 o
  -3  -2  13       51.12       53.06        5.20 o
  -2  -2  13       61.96       69.31        5.69 o
  -1  -2  13      294.57      268.61       21.27 o
   0  -2  13       98.01       95.72        9.11 o
   1  -2  13       89.78       82.85        7.01 o
   2  -2  13      310.21      307.45       20.81 o
   3  -2  13       10.96       17.71        4.23 o
   4  -2  13       -3.39        1.35        3.68 <
   5  -2  13        2.59        0.33        5.09 <
  -5  -1  13        4.09        2.64        3.94 <
  -4  -1  13        2.25        3.58        3.09 <
  -3  -1  13      144.80      139.37       11.60 o
  -2  -1  13        5.06        5.01        2.99 <
  -1  -1  13       59.78       63.57        6.32 o
   0  -1  13       82.06       88.19        8.51 o
   1  -1  13        0.40        0.00        2.48 <
   2  -1  13        8.49        9.53        3.36 o
   3  -1  13      323.41      310.42       28.61 o
   4  -1  13       22.40       23.88        4.40 o
   5  -1  13       29.27       27.12        4.33 o
  -5   0  13       32.40       38.87        4.96 o
  -4   0  13        0.00        0.18        3.33 <
  -3   0  13       96.73      104.48        8.21 o
  -2   0  13        4.95        7.04        2.24 o
  -1   0  13        2.98        1.08        1.98 <
   0   0  13        1.41        3.42        3.50 <
   1   0  13      129.89      132.72       10.43 o
   2   0  13        3.40        4.34        3.80 <
   3   0  13       72.95       80.00        6.26 o
   4   0  13       35.47       38.46        6.15 o
   5   0  13        3.26        1.46        6.01 <
  -4   1  13        2.15        7.50        4.23 <
  -3   1  13       63.38       66.97        7.17 o
  -2   1  13       66.59       77.70        7.43 o
  -1   1  13      277.57      300.36       17.95 o
   0   1  13      136.43      138.84        9.63 o
   1   1  13        3.30        4.67        2.29 <
   2   1  13        2.51        3.90        2.08 <
   3   1  13       14.99       15.64        3.41 o
   4   1  13       21.95       26.83        2.67 o
   5   1  13      109.13      101.76        8.36 o
   6   1  13       11.65       13.26        4.54 o
  -4   2  13      207.38      196.56       17.32 o
  -3   2  13       10.04        4.63        4.52 o
  -2   2  13      137.95      132.36       11.90 o
  -1   2  13       65.62       95.72        6.84 o
   0   2  13       76.48       83.71        6.47 o
   1   2  13      109.15      108.18        8.99 o
   2   2  13       19.95       21.50        4.22 o
   3   2  13      225.00      238.44       14.03 o
   4   2  13      153.14      159.57        8.91 o
   5   2  13        4.75        7.20        2.87 <
   6   2  13       -1.05        0.24        4.13 <
  -4   3  13        6.00       10.74        4.51 <
  -3   3  13       34.47       30.20        4.79 o
  -2   3  13        5.39        2.96        4.15 <
  -1   3  13       34.42       38.50        6.04 o
   0   3  13      126.48      102.77       11.25 o
   1   3  13        3.25        6.57        2.59 <
   2   3  13        2.35        2.35        2.25 <
   3   3  13        5.52        6.87        1.93 o
   4   3  13       36.11       42.73        4.58 o
   5   3  13        1.34        0.29        3.09 <
   6   3  13       57.31       53.38        8.11 o
  -3   4  13       38.32       61.40        8.05 o
  -2   4  13      129.35      127.92       14.34 o
  -1   4  13       53.12       55.40        6.31 o
   0   4  13       92.00       89.65        8.05 o
   1   4  13       52.94       58.15        5.02 o
   2   4  13        4.89        4.90        2.60 <
   3   4  13       29.16       32.24        4.52 o
   4   4  13       53.11       51.81        6.08 o
   5   4  13        3.34        7.43        3.26 <
  -2   5  13       -1.80        2.03        6.00 <
  -1   5  13      173.71      163.88       14.76 o
   0   5  13       11.36       14.17        4.63 o
   1   5  13      468.94      469.02       34.46 o
   2   5  13       36.55       34.18        5.06 o
   3   5  13       14.57       20.35        3.53 o
   4   5  13       -0.80        1.30        2.94 <
   5   5  13       15.07       15.19        4.08 o
  -1   6  13       58.06       52.28       10.36 o
   0   6  13       22.76       18.18        6.43 o
   1   6  13       42.00       37.37        7.59 o
   2   6  13        2.80        4.17        3.21 <
   3   6  13       28.06       23.69        5.37 o
   4   6  13       16.25       22.02        6.46 o
  -2  -5  14       -1.39        0.03        3.09 <
  -1  -5  14        9.74       11.75        4.91 o
   0  -5  14        9.70       10.71        4.96 o
   1  -5  14       63.38       52.99        9.20 o
  -3  -4  14       -1.00        0.91        4.20 <
  -2  -4  14       46.11       35.07        7.68 o
  -1  -4  14       12.75       14.44        5.18 o
   0  -4  14       21.66       22.01        4.45 o
   1  -4  14        8.33       12.28        4.70 <
   2  -4  14        7.53        2.85        5.11 <
  -4  -3  14       12.97       26.11        4.05 o
  -3  -3  14        2.49        5.37        2.94 <
  -2  -3  14        5.11        2.86        3.52 <
  -1  -3  14       32.75       32.97        6.17 o
   0  -3  14        1.10        4.37        2.44 <
   1  -3  14        1.86        0.31        2.95 <
   2  -3  14      112.50      122.83       10.90 o
   3  -3  14        3.98        5.18        4.60 <
   4  -3  14       19.98       19.19        6.08 o
  -4  -2  14       -1.36        0.61        3.51 <
  -3  -2  14        4.34        0.04        2.85 <
  -2  -2  14        6.43        6.30        2.83 o
  -1  -2  14       -0.25        0.82        5.09 <
   0  -2  14      410.54      404.64       30.51 o
   1  -2  14      102.06      117.57        9.44 o
   2  -2  14       70.22       71.39        7.26 o
   3  -2  14        3.30        5.91        5.50 <
   4  -2  14       25.70       16.65        6.08 o
  -4  -1  14        3.25        0.01        3.05 <
  -3  -1  14       95.27       90.49        7.43 o
  -2  -1  14       22.78       22.97        4.16 o
  -1  -1  14       43.97       45.09        5.66 o
   0  -1  14       13.14       10.55        4.13 o
   1  -1  14       31.65       37.21        4.88 o
   2  -1  14       13.98       17.30        3.21 o
   3  -1  14      138.45      136.87       10.99 o
   4  -1  14       69.35       74.16       10.15 o
   5  -1  14        8.88        7.14        5.42 <
  -4   0  14        2.45        2.57        3.46 <
  -3   0  14       10.14       12.76        3.71 o
  -2   0  14       54.62       50.91        4.75 o
  -1   0  14      148.75      160.35       10.10 o
   0   0  14       -1.15        0.20        4.18 <
   1   0  14      192.74      190.80       16.78 o
   2   0  14       39.60       51.88        6.08 o
   3   0  14       16.51       18.28        4.88 o
   4   0  14       10.70       11.14        2.89 o
   5   0  14       40.86       35.55        8.64 o
  -4   1  14       62.00       60.35        8.36 o
  -3   1  14       91.69       84.73       10.52 o
  -2   1  14       68.64       57.46        5.32 o
  -1   1  14      168.76      155.88       12.97 o
   0   1  14       46.46       44.72        6.21 o
   1   1  14        7.70        1.25        3.65 o
   2   1  14        3.84        8.45        2.82 <
   3   1  14      416.00      402.42       31.55 o
   4   1  14        1.39        2.62        3.19 <
   5   1  14      107.85      101.67       10.64 o
  -4   2  14       26.35       31.30        5.68 o
  -3   2  14       59.32       68.09        9.33 o
  -2   2  14       61.91       59.58        7.24 o
  -1   2  14        4.81        0.93        5.07 <
   0   2  14       12.00       14.03        3.88 o
   1   2  14      335.70      310.08       27.45 o
   2   2  14       22.48       22.94        4.22 o
   3   2  14       84.74       71.71        6.58 o
   4   2  14        8.08        6.48        3.15 o
   5   2  14       14.86        8.93        3.08 o
  -3   3  14        9.45        7.20        4.69 o
  -2   3  14       49.24       53.06        6.87 o
  -1   3  14       13.58       18.10        4.24 o
   0   3  14      163.35      152.26       11.88 o
   1   3  14       39.56       55.47        5.34 o
   2   3  14       18.75       21.06        3.68 o
   3   3  14        5.41        7.67        3.28 <
   4   3  14       47.56       55.59        5.49 o
   5   3  14       13.94       16.27        4.54 o
  -3   4  14       83.17       65.38       11.67 o
  -2   4  14       94.67       82.12        9.92 o
  -1   4  14        5.00        1.89        4.40 <
   0   4  14        0.75        0.80        3.31 <
   1   4  14       64.25       71.11        5.77 o
   2   4  14      281.18      293.46       22.44 o
   3   4  14       22.26       25.84        4.14 o
   4   4  14      131.45      125.70       10.82 o
   5   4  14        3.95        0.71        3.82 <
  -2   5  14       -5.11        0.06        5.02 <
  -1   5  14       82.45       91.49       11.08 o
   0   5  14      128.26      135.91       15.70 o
   1   5  14      150.52      139.93       13.10 o
   2   5  14       72.34       67.04        7.41 o
   3   5  14       -1.30        0.05        3.70 <
   4   5  14       27.64       37.13        5.29 o
   0   6  14       18.52       20.42        5.71 o
   1   6  14        7.24        9.13        4.51 <
   2   6  14       -3.48        0.07        4.74 <
   3   6  14       21.49       24.96        6.52 o
  -2  -4  15       -0.60        0.14        7.03 <
  -1  -4  15       51.16       52.65        9.51 o
   0  -4  15       -2.40        0.15        2.79 <
   1  -4  15        2.39        0.02        4.04 <
   2  -4  15        9.65       14.50        5.32 <
  -3  -3  15        5.15        8.79        3.31 <
  -2  -3  15       13.65       11.82        4.97 o
  -1  -3  15       84.42       83.58       10.86 o
   0  -3  15       85.30       93.06       10.88 o
   1  -3  15       17.20       17.17        4.99 o
   2  -3  15       38.94       48.19        4.37 o
   3  -3  15       15.52       16.09        6.62 o
  -4  -2  15        2.51        5.46        3.82 <
  -3  -2  15       -1.65        0.15        3.37 <
  -2  -2  15       37.31       39.59        6.04 o
  -1  -2  15       -3.05        0.78        4.04 <
   0  -2  15       47.83       42.07        7.43 o
   1  -2  15        2.49        0.05        3.81 <
   2  -2  15        6.58        0.22        3.52 <
   3  -2  15       -0.10        0.57        1.21 <
   4  -2  15       13.03       29.56        8.01 <
  -4  -1  15       18.52       15.16        4.13 o
  -3  -1  15       49.95       51.29        6.43 o
  -2  -1  15      118.26      116.12       10.69 o
  -1  -1  15        0.95        3.94        2.96 <
   0  -1  15        9.88        9.08        3.91 o
   1  -1  15       47.81       34.02        6.30 o
   2  -1  15       77.28       68.75        8.87 o
   3  -1  15       10.80        5.93        4.52 o
   4  -1  15       27.14       35.17        5.63 o
  -4   0  15       46.99       47.17        6.37 o
  -3   0  15        7.34        4.01        3.81 <
  -2   0  15        8.73       11.42        3.66 o
  -1   0  15      160.26      162.35       15.05 o
   0   0  15      187.60      181.77       13.93 o
   1   0  15       82.58       94.03        8.10 o
   2   0  15       28.15       34.05        5.94 o
   3   0  15       31.32       23.80        6.67 o
   4   0  15        2.20        4.09        4.88 <
   5   0  15       28.09       24.32        7.63 o
  -4   1  15       -4.06        0.74        5.46 <
  -3   1  15      280.59      262.25       21.86 o
  -2   1  15        7.78        5.15        3.21 o
  -1   1  15      177.54      171.18       12.67 o
   0   1  15       28.37       25.24        4.69 o
   1   1  15      181.69      181.52       14.72 o
   2   1  15       75.36       67.33        8.57 o
   3   1  15      365.03      325.11       28.50 o
   4   1  15       31.99       42.04        6.06 o
   5   1  15       17.55       27.23        6.87 o
  -3   2  15        4.76        4.56        4.65 <
  -2   2  15        5.61        9.39        5.18 <
  -1   2  15        2.70        0.15        2.71 <
   0   2  15       22.32       17.56        5.48 o
   1   2  15       52.68       63.68        7.59 o
   2   2  15       13.07       10.78        4.11 o
   3   2  15       15.81       12.50        3.64 o
   4   2  15       44.57       39.49        5.99 o
   5   2  15       15.02       20.52        4.79 o
  -3   3  15        8.29        2.06        5.30 <
  -2   3  15       41.15       42.36        7.44 o
  -1   3  15       18.28       19.55        4.84 o
   0   3  15       99.45       98.13        8.31 o
   1   3  15       23.37       15.18        4.97 o
   2   3  15        1.70        0.54        4.11 <
   3   3  15        0.64        0.45        2.68 <
   4   3  15       27.92       20.88        5.29 o
   5   3  15       18.97       28.64        5.68 o
  -2   4  15       44.36       36.88        9.32 o
  -1   4  15       -1.69        0.35        3.98 <
   0   4  15       63.29       63.08        5.80 o
   1   4  15        3.55        3.42        3.08 <
   2   4  15      281.93      264.23       19.43 o
   3   4  15        0.46        2.12        2.45 <
   4   4  15       34.66       40.73        5.10 o
   5   4  15        3.43        1.33        4.58 <
  -1   5  15       27.25       27.37        7.83 o
   0   5  15      199.28      195.87       20.04 o
   1   5  15       14.29       15.15        3.52 o
   2   5  15       20.61       23.03        4.11 o
   3   5  15        8.65        2.71        3.73 o
   4   5  15       52.15       44.99        7.16 o
   1   6  15       70.90       79.41       12.12 o
   2   6  15        6.40        7.54        5.21 <
  -1  -4  16        4.28        0.01        4.68 <
   0  -4  16        9.18       12.02        2.61 o
   1  -4  16        6.58        6.68        5.26 <
  -2  -3  16       -0.60        0.95        6.80 <
  -1  -3  16       26.63       35.30        6.90 o
   0  -3  16        5.30        4.67        4.38 <
   1  -3  16       64.16       65.28        5.77 o
   2  -3  16       -0.71        3.40        6.77 <
  -3  -2  16       -1.50        0.16        4.84 <
  -2  -2  16       89.79       95.72       12.24 o
  -1  -2  16        7.94        8.07        4.46 <
   0  -2  16        9.16        8.08        4.56 o
   1  -2  16        2.31        0.37        3.64 <
   2  -2  16        9.67        9.49        1.80 o
   3  -2  16       13.99       20.28        5.61 o
  -3  -1  16        6.15        6.94        3.09 o
  -2  -1  16       46.57       63.86        5.82 o
  -1  -1  16       40.20       37.26        6.90 o
   0  -1  16        7.10        7.66        3.91 <
   1  -1  16       25.12       30.99        6.08 o
   2  -1  16       95.44       94.99       11.50 o
   3  -1  16        6.81        7.74        6.11 <
   4  -1  16        1.49        3.36        4.49 <
  -3   0  16       41.49       39.76        5.88 o
  -2   0  16       22.35       30.46        4.68 o
  -1   0  16      237.01      228.01       21.12 o
   0   0  16      142.01      130.93       14.22 o
   1   0  16       14.99       13.16        4.98 o
   2   0  16       11.01       12.17        5.28 o
   3   0  16       53.65       51.32        8.98 o
   4   0  16       79.74       94.11       11.79 o
  -3   1  16       89.60       83.58       10.80 o
  -2   1  16       24.63       22.53        5.21 o
  -1   1  16       21.52       27.81        3.62 o
   0   1  16        5.73        0.04        4.42 <
   1   1  16      104.57      112.08       11.48 o
   2   1  16       18.26       23.65        5.74 o
   3   1  16       33.26       28.13        6.50 o
   4   1  16      125.11      130.43       13.40 o
   5   1  16       -0.50        0.19        5.97 <
  -3   2  16       10.50        2.64        6.61 <
  -2   2  16       11.45        6.65        3.79 o
  -1   2  16       79.56       77.56        8.00 o
   0   2  16        5.60        4.87        4.25 <
   1   2  16       95.48       79.38       11.78 o
   2   2  16        9.71        3.74        5.19 <
   3   2  16       11.00       12.28        3.45 o
   4   2  16       11.45        8.49        4.67 o
   5   2  16       73.62       74.15       11.67 o
  -2   3  16       41.86       35.98        7.63 o
  -1   3  16       17.47       31.76        5.60 o
   0   3  16       -2.60        0.02        6.65 <
   1   3  16        1.90        4.10        3.55 <
   2   3  16       38.44       54.00        5.20 o
   3   3  16       35.20       35.12        5.48 o
   4   3  16       22.33       32.20        5.14 o
  -1   4  16        6.81        4.03        5.32 <
   0   4  16      208.91      210.44       18.29 o
   1   4  16       42.12       38.39        7.05 o
   2   4  16      131.84      135.20       11.74 o
   3   4  16        2.79        3.18        6.06 <
   4   4  16        0.30        0.10        3.53 <
   0   5  16       14.90       22.59        7.87 <
   1   5  16       82.81       84.62       11.47 o
   2   5  16        2.55        1.06        3.68 <
   3   5  16        9.60        5.40        5.37 <
  -1  -3  17       20.98       24.40        6.87 o
   0  -3  17       12.11        6.38        4.38 o
   1  -3  17       45.56       61.81        9.86 o
  -2  -2  17       21.21       25.26        6.98 o
  -1  -2  17       12.41        9.45        5.44 o
   0  -2  17       12.82        7.53        4.37 o
   1  -2  17        4.58        7.56        4.11 <
   2  -2  17       28.84       32.35        7.30 o
   3  -2  17       11.29       14.12        6.38 <
  -3  -1  17        5.50        2.62        3.97 <
  -2  -1  17       -2.24        0.72        4.58 <
  -1  -1  17       11.29       11.96        4.30 o
   0  -1  17       32.78       41.06        6.48 o
   1  -1  17       -4.24        1.03        4.64 <
   2  -1  17       66.42       64.22        9.94 o
   3  -1  17       17.89       17.15        7.02 o
  -3   0  17       34.07       35.38        6.25 o
  -2   0  17      100.45       92.54        9.50 o
  -1   0  17       37.31       36.31        7.04 o
   0   0  17       53.23       48.85        8.31 o
   1   0  17       -0.55        0.09        4.35 <
   2   0  17        8.77        4.20        5.47 <
   3   0  17       -4.41        0.18        3.82 <
   4   0  17      185.78      160.35       17.45 o
  -2   1  17       43.79       50.65        7.09 o
  -1   1  17        6.25        7.32        4.15 <
   0   1  17       13.59        7.97        4.50 o
   1   1  17       15.56       18.59        4.66 o
   2   1  17       89.58       83.36       10.33 o
   3   1  17       41.22       39.13        6.55 o
   4   1  17        4.88        1.21        5.08 <
  -2   2  17        0.35        0.89        4.81 <
  -1   2  17      106.92      108.56        9.62 o
   0   2  17       11.85       20.54        4.23 o
   1   2  17        4.34        6.04        4.70 <
   2   2  17       17.60        8.29        4.92 o
   3   2  17        5.05        4.97        3.77 <
   4   2  17       12.18        0.08        5.79 o
  -2   3  17      -10.63        1.33        7.63 <
  -1   3  17       15.21       12.03        7.80 o
   0   3  17        5.29        6.54        4.42 <
   1   3  17       61.62       66.83        8.16 o
   2   3  17       -0.70        0.00        3.36 <
   3   3  17      110.78      119.22       13.79 o
   4   3  17        0.74        1.68        5.27 <
  -1   4  17       14.98       18.25        6.66 o
   0   4  17       38.07       48.86        7.28 o
   1   4  17      149.68      135.66       16.49 o
   2   4  17       43.58       35.63        7.01 o
   3   4  17        2.24        1.07        6.03 <
   2   5  17       61.31       66.68        9.40 o
  -1  -2  18       13.18        9.67        5.37 o
   0  -2  18       -6.92        0.54        5.79 <
   1  -2  18        4.08        2.60        4.89 <
   2  -2  18       -1.59        2.75        7.28 <
  -2  -1  18       17.47       11.76        6.86 o
  -1  -1  18       -1.49        0.68        5.59 <
   0  -1  18       52.27       56.20        7.95 o
   1  -1  18        0.50        7.43        8.23 <
   2  -1  18       15.37       28.66        5.72 o
   3  -1  18       -1.10        0.03        7.10 <
  -2   0  18      164.61      182.40       16.68 o
  -1   0  18        3.10        0.08        5.60 <
   0   0  18       45.29       46.76        8.35 o
   1   0  18       15.52        7.05        6.23 o
   2   0  18       71.57       64.16       11.34 o
   3   0  18        8.18        0.16        4.69 <
  -2   1  18       -5.71        0.04        4.11 <
  -1   1  18      127.01      110.11       14.20 o
   0   1  18       47.89       41.97        9.13 o
   1   1  18       50.84       41.46        8.98 o
   2   1  18       45.43       40.70        9.44 o
   3   1  18        3.31        1.45        3.71 <
  -1   2  18       44.09       47.55        8.76 o
   0   2  18      127.46      119.49       14.00 o
   1   2  18       -1.80        0.08        5.39 <
   2   2  18        0.40        0.44        4.41 <
   3   2  18       33.01       48.58        8.33 o
  -1   3  18       -3.69        1.26        4.99 <
   0   3  18       -2.69        0.80        5.77 <
   1   3  18      283.92      262.90       29.66 o
   2   3  18       -1.20        0.68        6.60 <
   3   3  18       96.10       75.63       11.75 o
   1   4  18       28.52       23.44        7.90 o
   2   4  18       29.65       22.13        6.85 o
   0  -1  19       15.13       27.85        7.08 o
   1  -1  19        3.31        3.37        4.80 <
  -1   0  19       27.56       28.67        8.30 o
   0   0  19        4.41        0.88        3.99 <
   1   0  19        2.31        1.17        4.80 <
   2   0  19       23.33       28.45        8.50 o
  -1   1  19       -1.80        5.38        5.09 <
   0   1  19      147.14      132.20       17.22 o
   1   1  19       -1.30        0.01        4.90 <
   2   1  19       40.96       42.69        8.45 o
   0   2  19       11.02        3.82        7.50 <
   1   2  19       52.85       45.93        8.87 o
   2   2  19       24.50       20.02        6.73 o
   1   3  19       43.69       43.17        9.65 o
